# Supplementary material for: Colonic spatial single-cell proteomics and murine models link mitochondrial dysfunction to dimeric IgA-secreting plasma cell deficiency in Crohn’s disease
Source: Nat Commun. 2026 Feb 12;17:1590. doi: 10.1038/s41467-026-69069-w (PMC12901160; doi:10.1038/s41467-026-69069-w)
Supplement: Supplementary file 4 — Source Data [file 41467_2026_69069_MOESM4_ESM.xlsx]

## Sheet: Figure1
Figure 1b
Volcano plot_bulk RNA-seq (CDrem versus non-IBD)
	PMS2P8	TNFSF11	DUOXA2	CXCL10	IGKV2D-29	HLA-DRB5	IGHV3-69-1	IGKV1-8	IGHV3OR16-8	PLA2G2A	GP1BA	IGLV7-46	IGHV3-47	VNN1	S100A9	FCGR3A	DUOX2	IDO1	IGLV5-45	OLFM4	CCL3	H2AC19	IGHV3-64D	CXCL9	UBD	MMP12	IL22RA2	SLC44A5	EBI3	OR2I1P	FHDC1	IGLV8-61	IGHV3-53	IGKV3D-20	KLHDC7B	GSTM1	IGKV3D-15	IGHV1-3	IGLV9-49	CXCL1	CXCL11	IGHV3-72	IGHV2-5	IGHV4-39	CD300C	PI3	CALHM6	TIFAB	GUSBP9
b	3.175	3.13358	2.77621	2.30381	2.30139	2.2458	2.23647	2.22162	2.21742	2.21694	2.10292	2.09809	2.08956	2.0893	1.98643	1.98326	1.96711	1.95805	1.93377	1.9326	1.92814	1.91318	1.89775	1.8909	1.88127	1.87326	1.86502	1.85703	1.85052	1.83606	1.83009	1.827	1.81255	1.79997	1.79808	1.77453	1.76657	1.75858	1.74776	1.73898	1.69647	1.68286	1.6796	1.6513	1.65097	1.64821	1.64244	1.63084	1.63049
-Log10(pval_lrt)	4.98592	2.98033	3.23232	1.69533	1.77381	0.67595	1.71767	2.00185	2.17688	3.75287	1.2737	1.92393	2.55355	2.42241	2.15271	2.89753	2.52603	1.60548	1.67369	1.81456	2.40656	1.40672	1.43268	1.11015	1.4887	2.37256	1.541	0.924662	1.75703	1.10799	0.693335	1.83062	1.2783	1.53397	2.13013	0.709799	1.29506	1.26501	2.07277	2.99366	0.959128	1.30616	1.39407	1.0557	1.89512	2.24726	1.7628	1.36419	2.09076
Figure 1c
GSEA upregulated_bulk RNA-seq (CDrem versus non-IBD)
						enrichment	p.adjust
FCGAMMA RECEPTOR FCGR DEPENDENT PHAGOCYTOSIS						0.40059	4.67048e-14
SIRT1 NEGATIVELY REGULATES RRNA EXPRESSION						0.40065	0.000140508
TRANSCRIPTIONAL REGULATION OF GRANULOPOIESIS						0.402905	7.30859e-07
SIGNAL REGULATORY PROTEIN FAMILY INTERACTIONS						0.413275	0.02967
INTERLEUKIN RECEPTOR SHC SIGNALING						0.420474	0.00455828
ANTIMICROBIAL PEPTIDES						0.426076	0.00114169
CHROMATIN MODIFICATIONS DURING THE MATERNAL TO ZYGOTIC TRANSITION MZT						0.431454	2.46096e-05
CROSSLINKING OF COLLAGEN FIBRILS						0.433725	0.0107856
SYNTHESIS SECRETION AND DEACYLATION OF GHRELIN						0.436033	0.0270534
PEPTIDE LIGAND BINDING RECEPTORS						0.437481	3.82858e-14
ACTIVATED PKN1 STIMULATES TRANSCRIPTION OF AR ANDROGEN RECEPTOR...						0.448246	2.46096e-05
INTERLEUKIN 15 SIGNALING						0.448481	0.0225851
IRAK4 DEFICIENCY TLR2 4						0.452051	0.0270534
PARASITE INFECTION						0.456306	1.06105e-14
ACTIVATION OF MATRIX METALLOPROTEINASES						0.456792	0.00170737
CELL SURFACE INTERACTIONS AT THE VASCULAR WALL						0.458395	1.09636e-22
FCERI MEDIATED NF KB ACTIVATION						0.461458	1.33454e-17
ENDOSOMAL VACUOLAR PATHWAY						0.468625	0.0478002
INTERLEUKIN 4 AND INTERLEUKIN 13 SIGNALING						0.469679	4.92833e-14
SIGNALING BY THE B CELL RECEPTOR BCR						0.476873	3.59833e-23
THE ACTIVATION OF ARYLSULFATASES						0.493395	0.0265347
DECTIN 2 FAMILY						0.494976	0.00401315
INTERLEUKIN 2 FAMILY SIGNALING						0.496754	3.62548e-06
DNA METHYLATION						0.50955	1.82603e-06
ANTI INFLAMMATORY RESPONSE FAVOURING LEISHMANIA PARASITE INFECTION						0.514507	5.54947e-21
REGULATION OF TLR BY ENDOGENOUS LIGAND						0.517821	0.00670734
REPLACEMENT OF PROTAMINES BY NUCLEOSOMES IN THE MALE PRONUCLEUS						0.541607	7.21787e-05
BUTYROPHILIN BTN FAMILY INTERACTIONS						0.548041	0.0180065
INTERLEUKIN 35 SIGNALLING						0.561611	0.00976941
INTERLEUKIN 20 FAMILY SIGNALING						0.573696	0.000221004
REGULATION BY C FLIP						0.577643	0.00756736
INTERFERON ALPHA BETA SIGNALING						0.579919	6.1539e-14
FCERI MEDIATED MAPK ACTIVATION						0.589122	2.6641e-18
CASPASE ACTIVATION VIA DEATH RECEPTORS IN THE PRESENCE OF LIGAND						0.591271	0.000564595
REGULATION OF IFNA IFNB SIGNALING						0.600633	0.00316695
TRAFFICKING AND PROCESSING OF ENDOSOMAL TLR						0.602391	0.00186795
TNF RECEPTOR SUPERFAMILY TNFSF MEMBERS MEDIATING NON CANONICAL NF KB PATHWAY						0.602972	0.000409693
INTERLEUKIN 2 SIGNALING						0.612214	0.0042055
GENERATION OF SECOND MESSENGER MOLECULES						0.623982	2.77235e-08
TNFS BIND THEIR PHYSIOLOGICAL RECEPTORS						0.628581	3.76234e-06
FCGR3A MEDIATED IL10 SYNTHESIS						0.658375	2.38039e-24
FCERI MEDIATED CA 2 MOBILIZATION						0.668834	3.59833e-23
ROLE OF PHOSPHOLIPIDS IN PHAGOCYTOSIS						0.692095	3.15978e-23
BINDING AND UPTAKE OF LIGANDS BY SCAVENGER RECEPTORS						0.699082	7.77662e-27
IMMUNOREGULATORY INTERACTIONS BETWEEN A LYMPHOID AND A NON LYMPHOID CELL						0.736489	7.03025e-53
ROLE OF LAT2 NTAL LAB ON CALCIUM MOBILIZATION						0.739422	4.45921e-23
ANTIGEN ACTIVATES B CELL RECEPTOR BCR LEADING TO GENERATION OF SECOND MESSENGERS						0.749325	6.26118e-29
PD 1 SIGNALING						0.762958	3.84446e-08
COMPLEMENT CASCADE						0.764224	1.62497e-33
CHEMOKINE RECEPTORS BIND CHEMOKINES						0.769611	6.61497e-16
INTERLEUKIN 10 SIGNALING						0.773599	6.41905e-15
INITIAL TRIGGERING OF COMPLEMENT						0.856983	5.84756e-32
FCGR ACTIVATION						0.864324	3.2298e-30
CREATION OF C4 AND C2 ACTIVATORS						0.868712	9.25886e-29
SCAVENGING OF HEME FROM PLASMA						0.873394	5.73355e-29
CD22 MEDIATED BCR REGULATION						0.895904	1.45788e-28
Figure 1d
Upregulated humoral immunity-related targets [TPMs]_scaled_bulk RNA-seq (CDrem versus non-IBD)
	BATF	CCR10	CD27	CD38	CD79A	CD80	DOK3	EBI3	FCRL5	IKBKE	IRF4	ITGB7	KLHL6	LYN	MZB1	PIK3AP1	PRDM1	SLAMF7	TNFRSF13B	TNFRSF17	XBP1	HLA-DMA	HLA-DMB	HLA-DOA	HLA-DPA1	HLA-DQA1	HLA-DQB1	HLA-DRA	HLA-DRB1	IGHA1	IGHA2	IGHG2	IGHM	IGHV1-24	IGHV1-46	IGHV2-5	IGHV3-15	IGHV3-21	IGHV3-23	IGHV3-30	IGHV3-64D	IGHV3-69-1	IGHV3-7	IGHV3-72	IGHV3-74	IGHV4-4	IGKC	IGKJ3	IGKV1-5
non-IBD patients	0.453829	0.158074	0.562206	0.431246	0.581923	0.270415	0.45556	0.492789	0.448102	0.496749	0.564939	0.44856	0.463218	0.439213	0.55592	0.282849	0.547572	0.470008	0.335366	0.54414	0.573168	0.559287	0.446957	0.451823	0.408831	0.498382	0.232187	0.460689	0.245287	0.531181	0.58361	0.726148	0.670261	0.504417	0.401036	0.687397	0.553589	0.426821	0.49979	0.556557	0.754863	0.632136	0.531439	0.671713	0.480959	0.593024	0.622883	0.71289	0.619543
	0.590235	0.573438	0.714023	0.606502	0.61082	0.555172	0.54869	0.673106	0.594469	0.406671	0.980749	0.801529	0.708157	0.723434	0.711435	0.480762	0.674269	0.699063	0.707771	0.879263	0.878908	0.586318	0.633515	0.65217	0.688919	0.685938	0.525479	0.675072	0.369297	1	0.526919	0.180632	0.793317	0.901856	0.91918	0.884056	0.860628	0.763576	0.868806	0.955694	0.804977	0.916032	0.783617	0.806616	0.897203	0.813174	0.793873	1	0.844147
	0.460601	0.529927	0.336813	0.348956	0.0327815	0.224621	0.412966	0	0.707653	0.431986	0.312123	0.575634	0.15186	0	0.852067	0.147444	0.0994542	0.469464	0	0.123219	0.0851958	0.429537	0.334806	0.244645	0.182335	0.333345	0.0723355	0.240313	0.117442	0.344904	0.435397	0.172093	0.0129752	0	0.044186	0.568652	0.00849283	0.0372916	0	0.215008	0	0	0	0	0	0.0509888	0.147338	0.493805	0
	0.821602	1	0.831956	0.501857	0.72367	0.423141	0.717399	0.766003	0.385646	0.279568	0.520493	0.864693	0.376652	0.423055	0	0.214822	0.292345	0.343362	0.491717	0.276084	0	0.637489	0.618033	0.731429	0.581722	0.729793	0.553743	0.655307	0.606148	0	0	0.354403	0.195688	0.290123	0.0909244	0	0	0.169197	0.0587642	0.107391	0.602886	0.587415	0.309965	0.477616	0.157803	0	0.00430855	0	0.203172
	0.934813	0.598209	0.859234	0.693394	0.907164	0.866173	0.82235	0.910987	0.911369	0.875576	0.841337	0.861231	0.884937	0.739685	0.771428	0.838782	0.705826	0.575334	0.879202	0.729593	0.561108	0.686629	0.665544	0.77597	0.677827	0.774281	0.718403	0.743182	0.676383	0.36643	0.484938	0.528523	0.503324	0.553534	0.343215	0.703942	0.147709	0.401328	0.394144	0.27601	0.480918	0.541426	0.298032	0.50267	0.187838	0.225819	0.469698	0.600186	0.465802
	0.406573	0	0.398984	0.273967	0.440013	0	0.193545	0.37171	0.274225	0	0.544168	0.419525	0.291728	0.368805	0.414988	0	0.4823	0.389978	0.310071	0.447765	0.464288	0.251836	0.336043	0.339569	0.330531	0.448706	0.230319	0.33945	0.159924	0.53449	0.656956	0.343459	0.555834	0.490032	0.556704	0.693551	0.730649	0.494519	0.611125	0.64315	0.775506	0.773146	0.602247	0.827518	0.637571	0.678388	0.679492	0.733327	0.555284
	0.0407312	0.0485787	0.301126	0.219947	0.214733	0	0.321857	0.39746	0.255149	0.347001	0.286372	0.278263	0.138543	0.391481	0.398956	0.171375	0.361032	0.182722	0.0181946	0.284719	0.38333	0.235543	0.203072	0.161532	0.186842	0.282865	0.0932612	0.198985	0	0.391737	0.380673	0	0	0.612867	0.24885	0.739597	0.265403	0.177611	0.29658	0.283036	0.649031	0.592053	0.35557	0.651147	0.357925	0.354935	0.341633	0.428743	0.374869
	0.407615	0.300923	0.459746	0.224872	0.493895	0.39386	0.260277	0.478075	0.290351	0.453375	0.750034	0.466276	0.434448	0.603383	0.441694	0.188735	0.450537	0.488995	0.344028	0.644065	0.821644	0.313733	0.365038	0.395678	0.424035	0.47801	0.330486	0.404526	0.217289	0.590121	0.739141	0.100236	0.333916	0.774989	0.720866	0.865998	0.615077	0.633082	0.724664	0.825059	0.281398	0.793872	0.671626	0.714522	0.650852	0.741003	0.703035	0.908375	0.761573
	0.612884	0.0550365	0.514453	0.332636	0.697756	0.498512	0.34952	0.634688	0.218352	0.0496475	0.258197	0.517377	0.268483	0.391702	0.0656486	0.229067	0	0.218135	0.368407	0.172097	0.0880668	0.483322	0.480324	0.583022	0.470604	0.557582	0.542954	0.554247	0.428503	0.104079	0.108985	0.301141	0.258408	0.33228	0.0413359	0.601186	0.0542649	0.176999	0.252482	0.175696	0.666753	0.547996	0.229096	0.589152	0.326986	0.16231	0	0.307741	0.146665
	0.509315	0.273073	0.451401	0.550854	0.586129	0	0.413872	0	0.789915	0.150687	0.578655	0.48955	0.518519	0.502949	0.533475	0.543189	0.537475	0.432126	0.422411	0.465165	0.798592	0.387422	0.45147	0.522245	0.500876	0.564968	0.524939	0.579705	0.193347	0.467596	0.651922	0.576225	0.170556	0.582841	0.171218	0.768156	0.148905	0.218095	0.418679	0.417194	0.699518	0	0.157186	0.619566	0.338053	0.421487	0.563718	0.581121	0.568987
	0	0.0149048	0	0	0	0.0574716	0	0	0	0.212956	0	0	0	0.392759	0.0991626	0.34357	0.457238	0	0.0716017	0	0.258543	0	0	0	0	0	0	0	0.179003	0.247658	0.0383057	0.152018	0.0742336	0.321469	0	0.553318	0.321243	0	0.186035	0	0.543568	0	0.295902	0.552663	0.253461	0.081963	0.0849417	0.360963	0.0808598
	0.631735	0.484247	0.629337	0.606489	0.742788	0.515164	0.547555	0.674061	0.771739	0.503485	0.883974	0.675413	0.589626	0.537353	0.584821	0.425177	0.613125	0.59324	0.528753	0.837995	0.861568	0.505556	0.553485	0.652043	0.557115	0.621747	0.534823	0.573357	0.398047	0.604817	0.949554	0.436656	0.33125	0.758042	0.842103	0.850966	0.703177	0.730176	0.794501	0.756385	0.909254	0.788196	0.66442	0.833475	0.702208	0.664934	0.916188	0.767188	0.84974
CD rem patients	0.737753	0.59288	0.737594	0.403246	0.745828	0.191049	0.561527	0.737308	0.55013	0.508723	0.64082	0.745531	0.495172	0.447383	0.777094	0.372242	0.457437	0.550913	0.578576	0.836503	0.743636	0.604028	0.536795	0.657029	0.563714	0.702218	0.594697	0.55921	0.548913	0.860561	0.734161	0.461539	0.503198	0.515662	0.730307	0.833967	0.496142	0.548706	0.606735	0.63582	0.723419	0.816015	0.565337	0.691328	0.562219	0.66962	0.835788	0.799125	0.637505
	0.606684	0.431317	0.746655	0.503118	0.673111	0.300667	0.504682	0.601515	0.642751	0.612159	0.93416	0.710092	0.693895	0.648795	0.767457	0.693274	0.66146	0.690731	0.689194	1	1	0.549837	0.549472	0.61222	0.610078	0.551578	0.595451	0.592188	0.239781	0.77452	0.980371	0.753992	0.514766	0.881866	0.747398	0.847364	0.981521	0.808696	0.976309	0.769618	0.995905	0.86704	0.933997	0.942035	0.90553	0.685512	0.984751	0.957881	0.934771
	0.858851	0.892641	0.696378	0.70556	0.737313	0.757264	0.671798	0.759399	0.787786	0.555336	0.725043	0.680908	0.416981	0.686278	0.798504	0.651961	0.67319	0.537499	0.548126	0.46682	0.952643	0.744163	0.724559	0.708256	0.531509	0.549962	0.707441	0.676	0.320711	0.600134	0.573971	0.760501	0.758675	0.813152	0.428659	0.794301	0.272651	0.443477	0.5136	0.640527	0.557272	0.648454	0.412884	0.647393	0.48531	0.51329	0.61186	0.662762	0.575067
	1	0.447115	1	1	0.882589	1	0.922121	1	0.802477	1	0.921584	0.986504	1	1	1	1	1	1	0.88188	0.814375	0.891204	1	1	1	1	1	1	1	1	0.862904	0.856612	1	0.873104	0.88885	1	0.892081	0.977426	0.795645	1	1	1	1	1	1	1	0.963087	1	0.935371	1
	0.848846	0.709107	0.947415	0.807966	1	0.664691	1	0.876913	1	0.791346	1	1	0.941382	0.73168	0.697738	0.890055	0.669147	0.616562	1	0.621825	0.848211	0.863914	0.776665	0.893106	0.749545	0.857495	0.821465	0.809968	0.752009	0.613065	0.493395	0.700641	1	0.533083	0.596602	0.799491	0.607721	0.626819	0.520837	0.748352	0.867074	0.772664	0.545229	0.642383	0.685938	0.610897	0.647884	0.823858	0.70151
	0.757619	0.593083	0.720774	0.629771	0.63827	0.602148	0.660869	0.775847	0.732263	0.619376	0.737815	0.809149	0.522017	0.451739	0.996871	0.396841	0.732317	0.702255	0.601553	0.790955	0.608121	0.67426	0.621445	0.620438	0.574095	0.643323	0.652805	0.644863	0.688476	0.818507	0.742191	0.522971	0.559723	0.794487	0.604133	0.837921	0.603328	0.291553	0.696199	0.781162	0.743399	0.807038	0.603347	0.845736	0.558202	0.595028	0.763037	0.826614	0.678402
	0.415313	0.674455	0.628252	0.576352	0.665703	0.662892	0.510574	0.631096	0.643219	0.458559	0.903295	0.55842	0.651716	0.663674	0.77547	0.38851	0.728449	0.686907	0.405868	0.951903	0.982719	0.457382	0.483915	0.453001	0.609839	0.633234	0.530876	0.567526	0.415914	0.904826	1	0.420181	0.948998	1	0.905419	1	1	1	0.924436	0.933961	0.982179	0.931075	0.872045	0.892988	0.914866	1	0.919787	0.879267	0.964377
Figure 1e
Percentage positive cells within Vim+ cells_CosMx proteomics
Protein	non-IBD patients						CDrem patients
4-1BB	1.01	0.44	0.44	0.6	0.09	0.52	0.48	0.2	0.39	0.6	0.08	1.77
B7-H3	0.08	2.78	0.02	5.95	7.77	7.1	0.79	1.21	0.64	0.03	0.54	0.34
CCR7	0.13	0.67	0.02	0.21	0.1	0.14	0.06	0.12	0.05	0.41	0.1	0.23
CD11b	0.47	0.21	0.03	0.49	1.44	1.04	0.3	0.06	0.43	2.19	4.86	0.22
CD11c	0.18	0.08	0.11	0.13	0.02	0.02	0.06	0.04	0.21	2.43	0.1	0.14
CD123	0.1	0.01	0	0.1	0.04	0.01	0.02	0.01	0	0.02	0	0.06
CD127	12.47	14.08	6.18	17.86	12.32	29.15	6.73	43.95	15.17	60.31	29.87	20.83
CD138	9.88	4.77	8.74	17.03	13.09	12.59	7.34	17.56	7.53	31.82	33.37	9.31
CD14	2.76	0.81	0.85	8.06	4.62	7.72	0.51	3.52	3.24	0.28	0.32	1.14
CD15	0.11	0.03	0.02	0.31	0.02	4.5	0.03	0	0.2	0.03	0.64	0.11
CD16	29.1	12.04	3.33	5.77	8.89	39.18	0.58	49.82	18.2	75.08	30.25	3.75
CD163	0.72	0.45	0.44	2.69	1.05	7.19	0.52	0.31	2.51	2.8	1.49	1.05
CD19	6.04	9.35	3.75	6.95	3.12	13.61	0.15	31.27	14.11	19.64	18.4	13.12
CD20	10.26	45.97	11.72	1.85	0.54	1.17	1.69	21.04	20.03	5.56	0.41	2.68
CD27	24.54	22.3	23.46	15.11	21.05	28.61	32.6	52.63	42.44	42.09	36.06	18.98
CD3	0.36	2.13	2.09	0.97	0.42	0.83	0.67	1.47	2.89	5.3	2.01	1.1
CD31	1.18	2.14	0.71	2.8	1.61	1.14	0.52	0.55	2.64	0.82	0.65	1.49
CD38	31.17	20.63	23.31	15.22	19.31	39.18	32.85	61.32	34.08	58.05	55.65	28.49
CD39	38.1	41.61	25.59	39.15	46.34	54.11	33.58	61.12	52.3	61.19	40.29	18.54
CD4	42.02	39.16	55.87	53.89	49.94	67.03	34.47	66.48	46.09	72.76	41.25	26.36
CD40	0.15	0.15	0.02	0.18	0.47	7.27	0.13	0.51	0.23	8.83	1.85	0.18
CD45	29.83	34.87	40.62	28.85	22.31	47.28	32.16	48.51	49.35	71.79	42.83	16.99
CD45RA	6.39	8.91	4.02	39.71	26.51	45.99	0.28	15.35	4.62	70.6	51.28	27.77
CD56	10.33	14.71	15.4	20.02	6.85	31.42	13.01	14.6	7.79	17.4	8.99	9.56
CD68	0.15	0.24	0.04	0.33	0.02	0.36	0.07	0.06	1.09	0.48	0.45	0.1
CD8	38.62	38.63	54.92	50.89	35.8	75.16	8.74	70.34	28.16	87.57	44.5	50.35
CTLA4 (CD152)	1.91	0.91	0.96	3.31	0.51	2.12	0.93	0.24	0.9	1.9	0.2	3.81
GITR (CD357)	2.52	1.17	1.3	2.51	0.45	2.36	1.21	0.26	1.19	1.27	0.21	3.29
HLA-DR	0.15	2.65	0.46	0.56	2.31	7.08	1.31	2.05	3.42	6.22	1.32	0.61
ICAM1 (CD54)	3.74	14.04	6.3	18.41	17.7	27.58	4.84	11.33	9.6	63.44	27.36	9.08
ICOS (CD278)	1.36	1.01	0.76	2.02	0.29	1.53	0.53	0.14	0.58	3.1	0.14	2.47
IgD	0.88	0.56	0.46	0.49	0.03	0.08	0.41	0.01	0.46	0.16	0.03	0.86
LAG3 (CD223)	2.01	0.81	0.98	3.2	0.5	2.08	0.97	0.16	0.95	1.41	0.14	3.81
PD-1 (CD279)	2.92	3.74	2.26	3.59	0.66	3.4	0.05	1.71	1.72	2.07	0.22	4.02
PD-L1 (CD274)	1.49	0.59	0.83	2.06	0.28	1.42	0.73	0.11	0.62	0.99	0.11	3
PD-L2 (CD273)	2.24	0.87	0.98	1.47	0.21	1.01	0.99	0.15	0.97	0.87	0.13	2.89
Tim-3 (CD366)	28.33	25.11	18.11	71.74	62.55	73.95	23.11	47.67	26.32	70.89	47.4	37.54
VISTA	0.11	0.49	0.02	0.2	0.02	0.2	0.3	0.09	0.03	0.38	1.71	0.09
Figure 1h
Expression of B-cell markers in colonic LPMNCs (CDrem patients versus non-IBD controls)_RT-qPCR
	expression of target genes was normalized to UBC (2-ΔCt) and adjusted relative to the median of non-IBD controls (2-ΔΔCt)
heatmap (normalized median per group)				box plot (CD19)				box plot (CD38)
	non-IBD	CDrem			non-IBD	CDrem			non-IBD	CDrem
PTPRC (CD45)	1	1.5169			0.0022	0.123			0.0531	0.0955
CD19	1	2.0342			0.0057	0.0429			0.0519	0.4248
MS4A1 (CD20)	1	1.3483			0.014	0.0307			0.1143	0.2177
CD27	1	1.7064			0.033	0.0155			0.1737	0.1899
CR2 (CD21)	1	1.3412			0.0163	0.0263			0.0729	0.1735
CD38	1	2.4943				0.0022				0.1133
TNFRSF17 (BCMA)	1	1.208
SDC1 (CD138)	1	1.0516
[truncated: 5,000 more columns]

## Sheet: Figure2
Figure 2a
Immunoglobulin quantification (CDrem versus non-IBD)
plasma proteomics (LC-MS)			bulk RNA-seq colon
	p-value			p-value
IgA1	0.9173		IGHA1	0.0026
IgA2	0.3698		IGHA2	0.0221
IgD	0.8193		IGHD	0.4194
IgG1	0.9173		IGHG1	0.0556
IgG2	0.5745		IGHG2	0.0072
IgG3	0.1594		IGHG3	0.1198
IgG4	0.8845		IGHG4	0.6504
IgM	0.693		IGHM	0.0052
Figure 2b
Immunoglobulin quantification colon_bulk RNA-seq (CDrem versus non-IBD)
	IGHA1	IGHA2	IGHD	IGHG1	IGHG2	IGHG3	IGHG4	IGHM
non-IBD patients	15.7656	17.0539	2.71107	13.0734	13.8542	9.16435	10.8175	13.3359
	18.3832	16.7723	4.6669	12.5996	9.79871	8.20428	8.91028	13.8082
	14.7256	16.3177	2.37697	9.05393	9.73523	7.4494	8.66442	10.8137
	12.7999	14.1551	7.23385	10.5099	11.0906	9.52396	11.5338	11.5148
	14.8458	16.5638	8.21996	13.885	12.385	11.7732	12.8614	12.6953
	15.7841	17.4182	0	10.1971	11.0092	7.96298	8.35353	12.8968
	14.9871	16.0459	0	8.51493	8.45586	6.70941	7.38424	10.7639
	16.0947	17.8264	2.02914	9.70053	9.20103	7.56149	7.60877	12.0452
	13.381	14.6965	7.47188	10.8015	10.6946	8.43421	10.0818	11.7555
	15.4106	17.3932	5.24675	12.3799	12.7396	8.8519	12.3873	11.4184
	14.1826	14.3454	2.91433	9.37454	9.58599	5.96939	2.38381	11.0487
	16.1767	18.8715	6.94757	11.6363	11.702	7.55152	10.4638	12.035
CDrem patients	17.6046	17.8017	5.34222	13.5276	11.887	9.30625	10.9008	12.6948
	17.1242	19.0245	4.24577	11.7569	14.0612	7.69063	7.69071	12.7392
	16.1506	17.006	7.09299	13.2482	14.1096	10.5141	11.8879	13.6752
	17.6177	18.4099	7.02402	15.429	15.89	11.0646	10.689	14.1143
	16.2228	16.6058	10.3515	12.2007	13.6645	10.9777	10.3572	14.6013
	17.3698	17.8415	3.74153	13.0751	12.3437	10.9535	10.1037	12.9118
	17.8518	19.122	2.00992	9.76143	11.5796	7.22728	8.62403	14.4056
Figure 2c
Quantification of IgA, IgM, and BCMA in colonic tissue via Western blotting
IgA/α-Tubulin				IgM/α-Tubulin				BCMA/α-Tubulin
	non-IBD	CDrem			non-IBD	CDrem			non-IBD	CDrem
	0.64	0.76			1.14	0.54			0.42	0.47
	0.31	1.36			0.47	1.23			0.25	0.47
	0.46	1.11			0.44	0.87			0.22	0.53
	1.27	1.23			0.77	1.78			0.43	0.75
	1.1	1.03			0.61	1.31			0.26	0.56
	0.56	0.99			0.25	0.45			0.27	0.66
	0.26	1.82			0.35	0.69			0.35	0.54
	0.58	0.77			0.68	0.93			0.44	0.54
	0.87	0.2			0.7	0.75			0.48
	0.81				0.99				0.39
	0.74				1.25				0.25
	0.52				0.47				0.24
	0.67				0.47				0.36
Figure 2d
Colonic LP IgA level/Hematoxylin [AU]_IHC
	non-IBD	CDrem
	0.0355	0.1653
	0.0026	0.4364
	0.0288	0.1294
	0.1392	0.0692
	0.0483	0.2479
	0.1312	0.2132
	0.28	0.0106
	0.0275	0.1643
	0.0557
	0.2426
	0.1273
	0.0237
	0.01
Figure 2e
Fecal IgA level [AU]_ELISA
non-IBD	58.3408	53.7538	80.6006	111.559	100.532	85.7566	20.8	152.828	0.1261	474.993	323.477	436.581	217.689	213.964	53.5784	76.1321	129.89	1.1431	53.2786	16.0131	229.255	184.902	296.58	162.994	66.3751	174.752	68.7909	142.314	419.466	205.871	251.464	401.897	219.167	24.8054	14.9416	9.9025	213.474	2.1398	39.6941	172.96	40.7626	158.753	160.05	93.0073	113.396	28.1553	36.3554	2.0893	175.764
CDrem	3.7595	1.3972	13.1262	13.8484	27.6436	49.7778	4.4009	7.3586	228.314	9.9849	41.2843	42.7155	207.793	30.8128	90.1817	98.8332	83.06	185.67	12.4166	34.7182	9.0728	110.064	13.4311	63.3353	8.8121	52.5414	62.832	175.244	152.384	149.285	102.105	123.83	19.9397	6.4013	272.305	209.862	194.339	159.518	45.9263	271.838	28.3465	133.168	182.761	252.898
Figure 2g
Relative abundance of PBs and PCs [AU]_CosMx proteomics
PBs				PCs
	non-IBD	CDrem			non-IBD	CDrem
	1.4115	0.0191			0.879395	0.653316
	1.043	13.127			0.424566	1.56297
	0.6857	7.7587			0.777926	0.670227
	0.6804	2.5937			1.5158	2.83222
	0.957	1.8146			1.16511	2.97018
		4.6926			1.12061	0.82866
[truncated: 36 more columns]

## Sheet: Figure3
Figure 3e
Relative levels of CD138, NF-κB p65 and pan-RAS on non-IBD PCs (normalized to CD19+CD45+ cells per patient)_CosMx proteomics
	CD19+CD45+ PCs						CD19-CD45+ PCs						CD19-CD45- PCs
CD138	1	1	1	1	1	1	0.95	0.97	0.83	1.01	0.82	0.88	0.95	0.93	0.81	0.99	0.85	0.93
NF-κB p65	1	1	1	1	1	1	0.9	0.73	1.04	0.9	0.96	0.9	0.69	0.53	0.74	0.74	0.69	0.76
pan-RAS	1	1	1	1	1	1	0.89	0.83	0.91	0.75	0.8	0.86	0.69	0.69	0.75	0.6	0.56	0.7
Relative percentage of Ki-67+ cells in non-IBD PCs (normalized to CD19+CD45+ PCs per patient)_CosMx proteomics
	CD19+CD45+	CD19-CD45+	CD19-CD45-
	1	0.33	0.55
	1	0.5	0.96
	1	0.35	0.34
	1	0.61	1.03
	1	0.65	0.89
	1	0.74	0.84
Figure 3g
Percentage of colonic PC subtypes [%]_CosMx proteomics
	CD19+CD45+ PCs	CD19-CD45+ PCs	CD19-CD45- PCs	others
non-IBD patients	13.7	44.5	37.2	4.6
	43.7	38.9	15.9	1.5
	12.6	56.5	28.1	2.8
	10.2	34.7	49.2	5.9
	7.7	32.7	54.2	5.4
	30.5	42	25.3	2.2
CDrem patients	26.5	49.6	22	1.9
	79.7	7.3	5.6	7.4
	48.3	40.4	10.3	1
	49.5	46.4	3.6	0.5
	40.9	29.3	20.7	9.1
	30.4	15	31.6	23
Figure 3h
Percentage of colonic PC subtypes_CosMx proteomics
CD19+CD45+ PCs				CD19-CD45+ PCs				CD19-CD45- PCs
	non-IBD	CDrem			non-IBD	CDrem			non-IBD	CDrem
	13.7	26.5			44.5	49.6			37.2	22
	43.7	79.7			38.9	7.3			15.9	5.6
	12.6	48.3			56.5	40.4			28.1	10.3
	10.2	49.5			34.7	46.4			49.2	3.6
	7.7	40.9			32.7	29.3			54.2	20.7
	30.5	30.4			42	15			25.3	31.6
Figure 3i
Quantification of colonic IgA levels [AU] via Western blotting
mIgA/total IgA				dIgA/total IgA				dIgA/mIgA
	non-IBD	CDrem			non-IBD	CDrem			non-IBD	CDrem
	1.0689	1.2079			1.4543	1.3593			1.3606	1.1254
	1.0302	1.1389			1.4991	1.3623			1.4552	1.1961
	1.0536	1.2648			1.4739	1.3738			1.3989	1.0861
	1.0845	1.3568			1.4318	1.2147			1.3203	0.8953
	1.1149	1.3553			1.438	1.2352			1.2898	0.9113
	1.1066	1.2433			1.42	1.2585			1.2832	1.0122
	1.1961	1.2227			1.2304	1.2611			1.0287	1.0314
	1.1754	1.2112			1.3922	1.2588			1.1845	1.0393
	1.1048	1.2098			1.4581	1.2311			1.3198	1.0176
	1.0017				1.5529				1.5504
	0.951				1.5462				1.6259
	0.9642				1.5381				1.5952
	1.1598				1.4246				1.2283
Figure 3j
Quantification of colonic dIgA/BCMA ratio [AU] via Western blotting
dIgA/BCMA
	non-IBD	CDrem
	2.484	1.8053
	2.8384	2.1918
	5.2839	1.3057
	3.9722	0.8542
	3.9752	1.2258
	3.6114	2.0095
	1.4334	3.4748
	3.731	2.126
	5.8392	1.9602
	7.9015
	6.273
	5.7745
	4.4718
Figure 3k
Quantification of cytokines&chemokines crucial for B-cell/PC development in colonic tissue [TPMs]_scaled_bulk RNA-seq
significantly upregulated targets
	CCL20	IL4	IL6	IL12B	IL17A	IL17F
non-IBD patients	0.23525	0	0.451682	0.512644	0	0
	0.185868	0	0.344013	0.312487	0	0
	0.202924	0	0	0	0	0
	0.385357	0	0	0	0	0
	0.529459	0.556973	0.508732	0.528222	0	0
	0.163802	0	0	0.219565	0	0
	0	0	0	0.114235	0	0
	0.0256614	0	0	0	0.519647	0
	0.393058	0.445761	0.66144	0.599073	0	0
	0.591919	0	0	0	0	0
	0.393763	0	0	0.730265	0	0
	0.303798	0	0.447306	0.494098	0	0
CDrem patients	0.446439	0	0.286907	0.648372	0	0
	0.457671	0	0.274797	0.413902	0.259531	0.349062
	0.684068	1	0.551745	0.850433	0	0
	1	0.374575	0.740638	0.944423	0.318752	0.360073
	0.995749	0.643222	1	1	1	1
	0.656783	0.616615	0.539512	0.537539	0.588247	0.35681
	0.155431	0.28346	0.26291	0.331114	0	0
not significantly regulated targets
	CCL21	CCL25	CCL28	CD40LG	CXCL12	CXCL13	IFNG	IL2	IL5	IL7	IL9	IL10	IL12A	IL13	IL15	IL17B	IL17C	IL17D	IL21	IL23A	TGFB1	TGFB2	TGFB3	TNF	TNFSF13	TNFSF13B
non-IBD patients	0.558391	0.476036	0.82817	0.486389	0.569042	0.659871	0.437084	0.402979	0.432415	0.569977	0	0.379059	0.590648	0	0.389588	0.607175	0.398601	0.727705	0	0.56896	0.601817	0.484355	0.387125	0.51747	0.8184	0.35697
	0.513576	0.645567	0.695103	0.598523	0.657993	0.590884	0.267556	0	0.188606	0.604854	0	0.597721	0.641487	0	0.196129	0.315619	0.468596	0.911304	0	0.530681	0.69097	0.427015	0.182711	0.554351	0.95909	0.523838
	0.298435	0	0.18024	0	0.12485	0.361644	0	0	0	0	0	0	0.615131	1	0.429897	0.644664	0	0.470314	0	0.774397	0.126624	0	0.519935	0.617793	0.295991	0.51144
	1	0	0	0.815826	1	0.901805	0.65967	0.360222	0	0.391379	0	0.758941	1	1	0.587307	1	0	0.563745	0.883798	0.898612	0.904044	1	1	0.793923	0	0.876166
	0.913244	0	0.879857	0.850642	0.724201	0.942259	0.855184	0.287003	0	0.731283	0	0.942631	0.369939	0	1	0.693646	0	0	1	0.824483	0.876828	0.635134	0.565111	0.866121	0.64717	0.918191
	0.300352	0	0.635782	0.32292	0.368964	0	0.244792	0	0	0.36353	0	0.429768	0.400475	0	0	0	0.640442	0.762171	0.149149	0	0.31307	0.705889	0.320003	0.284393	0.616285	0.179929
	0.323503	0	0.669856	0.220782	0.413144	0	0	0	0	0.388844	0	0.384182	0	0	0.268344	0.633902	0	0.875435	0	0.26176	0.434771	0.148766	0.322935	0.237118	0.782397	0
	0.293523	0	0.734281	0.145086	0.50098	0	0	0.259091	0.208675	0.661391	0.57358	0.618068	0.203307	0	0.13307	0.471748	0	1	0	0.64356	0.438055	0.268494	0.101954	0.463981	0.913302	0.250664
	0.796939	0.40138	0.419676	0.610201	0.546412	0.861678	0	0.386567	1	0.393561	0	0.643864	0.774455	0	0.11739	0.312748	0	0.443994	0.313914	0.663947	0.467892	0.789389	0.295962	0.590356	0.408236	0.482773
	0.386101	0	0.896239	0.666616	0.578632	0.689489	0.701097	1	1	0.370922	0	0	0.63823	0	0.057389	0	0	0.836662	0	0	0.566738	0.690748	0	0.201292	0.645127	0.681703
	0	0.224533	0.763737	0.114707	0	0	0	0	0	0.631218	0	0.470992	0.556482	0	0.275164	0.46079	0	0.618116	0	0.496482	0	0.120851	0.0400058	0	0.975307	0.0794902
	0.724308	0.397615	0.893237	0.66137	0.558343	0.776559	0.285725	0.5785	0	0.615148	0	0.602542	0.410281	0.267186	0.41477	0.483942	0	0.724929	0.656783	0.210487	0.705785	0.179348	0.315201	0.622419	0.892165	0.395092
CDrem patients	0.727107	0.893923	0.676459	0.534897	0.500407	0.719619	0	0	0	0.523201	0	0.403287	0.684762	0.619261	0.299697	0.315733	0	0.615684	0	0.624995	0.618415	0.204049	0.484334	0.644534	0.884245	0.702375
	0.443282	0.244213	1	0.53427	0.560187	0.42695	0.262315	0.243531	0.59987	0.615888	0	0.508078	0.517806	0.340975	0.243335	0.512855	0	0.786568	0.158886	0.608949	0.668731	0.620522	0.234907	0.423929	0.993959	0.447275
	0.582887	0.594509	0.713587	0.675352	0.339459	0.878664	0.723859	0.704137	0	0.692454	1	0.740667	0.770441	0	0.777418	0	0	0.713735	0	0.527024	0.670498	0.228473	0.461102	0.764877	0.883466	0.708191
	0.73598	1	0.939897	0.855962	0.567229	0.862977	1	0.701367	0	1	0	0.848926	0.753127	0	0.605853	0.601048	1	0.471788	0	0.64151	0.963405	0.493129	0.785021	0.934259	1	1
	0.73462	0	0.456323	1	0.870847	1	0.834081	0.853882	0	0.373183	0	1	0.896765	0	0.319185	0.898584	0	0.710497	0.807065	1	1	0.683589	0.754702	1	0.551092	0.885043
	0.446674	0.462277	0.754886	0.429494	0.409207	0.585708	0.263645	0	0	0.609651	0	0.66556	0.688056	0	0.47222	0.477077	0	0.544054	0	0.610668	0.682667	0.551987	0.324257	0.742423	0.926307	0.656056
	0.237044	0	0.888378	0.469815	0.60524	0	0	0	0	0.536929	0	0.48255	0.499449	0	0.199294	0.473951	0	0.939632	0	0.58715	0.600916	0.311111	0.143734	0.403679	0.815662	0.388868

## Sheet: Figure4
Figure 4c
IgA and IgG in the SN of colonic ex vivo differentiated PCs (Day0-14)_representative non-reduced WB
Figure 4d
PC differentiation markers in ex vivo differentiated colonic PCs (Day14)_median values_RT-qPCR
	expression of target genes was normalized to ACTB (2-ΔCt)
	non-IBD	CDrem
SDC1 (CD138)	0.000105	0
PRDM1 (BLIMP-1)	0.0072	0.01
TNFRSF17 (BCMA)	0.02395	0.0053
MZB1	0.0435	0.0101
XBP1 unspl.	0.0061	0.0021
XBP1 spl.	0.0167	0.0103
CD27	0.0171	0.0019
CD38	0.0021	0.0024
TNFRSF13B (TACI)	0.000301	0
CD19	0	0
PTPRC (CD45)	1.1e-05	0
Figure 4e
IGHA1/2 and JCHAIN expression in ex vivo differentiated colonic PCs (Day14)_RT-qPCR
	expression of target genes was normalized to ACTB (2-ΔCt)
IGHA1				IGHA2				JCHAIN
	non-IBD	CDrem			non-IBD	CDrem			non-IBD	CDrem
	0.000261	8.9e-05			0.0101	0.0009			0.6428	0.325
	0.001501	6.7e-05			0.0269	0.0025			0.5392	0.0996
	4.4e-05	0.00016			0.0013	0.004			0.0671	0.1248
	0.000985	0.001472			0.0262	0.004			1.0382	0.1062
	0.008615	0.000655			0.1799	0.0461			5.8224	1.2056
	0.000949				0.0311	0.0041			3.274	0.6441
	0.017901				0.3653				10.8638
	0.0006				0.0288				2.7771
	0.0215				0.0128				2.3128
Figure 4f
IGHA2/IGHA1 ratio and correlation in ex vivo differentiated colonic PCs (Day14)_RT-qPCR
	expression of target genes was normalized to ACTB (2-ΔCt)
IGHA2/IGHA1 ratio				IGHA2 versus IGHA1 correlation (log10 transformed values)
	non-IBD	CDrem			IGHA1	IGHA2
	38.6973	28.0899		non-IBD patients	-3.58336	-1.99568
	17.9214	59.7015			-2.82362	-1.57025
	29.5455	25			-4.35655	-2.88606
	26.599	31.3179			-3.00656	-1.5817
	20.8822	6.25954			-2.06474	-0.744969
	32.7713				-3.02273	-1.50724
	20.4067				-1.74712	-0.43735
	48				-3.22185	-1.54061
	0.595349				-1.66756	-1.89279
				CDrem patients	-4.05061	-2.60206
					-4.17393	-2.39794
					-3.79588	-2.39794
					-2.83209	-1.3363
					-3.18376	-2.38722
Figure 4g
IgA secretion of ex vivo differentiated colonic PCs (SN Day10-14)_normalized to median of non-IBD patients [AU]_ELISA
	to account for differences in cell number, the amount of secreted IgA was normalized to the amount of total isolated RNA
total IgA ELISA				dimeric IgA ELISA
	non-IBD	CDrem			non-IBD	CDrem
	0.204808	0.584615			0.0968	0.4707
	1	0.224038			1.9332	0.3495
	1.10865	0.038462			1.213	0.2999
	0.628846	0.201923			0.7078	0.3281
	3.95673	0.281731			1	0.7854
	0.049038	0.045192			0.1125	0.0128
	0.402885				1.2768
	3.21731				2.8926
	9.94038				0.7997
Figure 4h
IgG secretion of ex vivo differentiated colonic PCs (SN Day10-14)_normalized to median of non-IBD patients [AU]_WB
	to account for differences in cell number, the amount of secreted IgG was normalized to the amount of total isolated RNA
	non-IBD	CDrem
	0.739091	4.85375
	1	0.950555
	1.29169	0.192916
	0.522783	0
	1.37753	1.22149
	0.17289	0.076069
	0.286352
	2.02428
	6.39456
uncropped non-reduced WBs
	background subtraction and inter-blot normalization were performed using the IMDM control samples on each WB

## Sheet: Figure5
Figure 5a
Median protein level per cell [MFI] and percentage positive cells [%] across colonic PC subpopulations_CosMx proteomics
			4-1BB	B7-H3	Bcl-2	Beta-catenin	CCR7	CD123	CD127	CD138	CD14	CD15	CD16	CD163	CD19	CD20	CD27	CD31	CD34	CD38	CD39	CD40	CD45	CD45RA	CD56	CD68	CTLA4	FABP4	GITR	GZMA	GZMB	HLA-DR	Her2	ICAM1	ICOS	IDO1	IL-18	IL-1b	IgD	Ki-67	LAG3	LAMP1	NF-kB p65	PD-1	PD-L1	PD-L2	STING	TCF7	Tim-3
CD19+CD45+	non-IBD	protein_median	18.1667	40.9167	22.75	33.5	7.1667	11.1667	64.75	169.25	37.1667	6	20.8333	24.1667	48.25	17.6667	354	16.3333	27.25	437.833	249.667	36.5	227.417	25.4167	74	0.3333	27.8333	13.3333	41.25	23.9167	33.9167	16.3333	13.0833	138.25	25.9167	15.8333	10.3333	22.3333	10	23.5	26.1667	30.8333	177.917	11	20.8333	25.3333	107.083	8.8333	145.75
		%PosCells	6.8515	8.6835	35.0283	8.259	3.1391	2.234	24.3786	100	10.1967	2.5723	29.8298	10.0628	100	26.2985	95.6714	6.6182	9.8434	96.8498	95.6484	6.2248	100	39.899	34.1139	2.2858	7.7428	3.0311	9.7358	7.5843	54.7462	6.2592	7.316	64.9244	8.2373	3.8508	2.2799	29.4935	6.0432	32.1284	7.8861	10.3148	86.3355	10.4262	7.5548	7.2514	52.2169	3.6603	64.7123
	CDrem	protein_median	16.1667	26.3333	27.8333	30.5	6.6667	9.6667	93	176	23	5	41.5	18.1667	63.1667	11.3333	424.833	14.8333	24.6667	621.25	242.667	41	296.833	29.6667	56.6667	0	24.5	12.8333	39.1667	20.5	39.0833	14.6667	10.8333	154.667	24.4167	18.5833	9.3333	18.8333	9	20.6667	22.8333	24.3333	208.75	9.6667	19.1667	24.5	101.333	8	122.417
		%PosCells	1.8351	1.3387	43.2111	2.5271	1.1476	0.5033	42.4884	100	3.5314	0.7903	46.2101	3.1387	100	20.4041	99.1628	2.6225	5.5125	99.723	92.9533	5.3248	100	42.8475	21.2445	0.4752	2.2288	0.9931	2.5896	2.3842	63.7245	3.2574	2.6969	58.1111	2.9112	5.2311	0.7526	15.1971	1.6541	20.8487	2.1123	5.813	84.2597	3.2126	1.9586	1.9085	42.1086	1.2897	62.2445
CD19-CD45+	non-IBD	protein_median	14.6667	36.75	17.9167	30	6.1667	9.5	46.5	152.917	35.8333	4.8333	16.1667	19.3333	12.9167	10.8333	242.333	12.4167	23.6667	274.5	188.333	24.6667	192.083	18	75.3333	0.3333	22.8333	11.3333	34.3333	19.8333	28.1667	11.5833	10.5	85.5	22.3333	12.8333	8.8333	18.5	8.1667	19.8333	22.25	25.8333	156.667	9.5	18	22	86	7	131
		%PosCells	0.046	4.3189	20.9802	2.9492	0.0222	0.023	9.6706	100	10.8811	0.0331	20.5997	2.8475	0	13.6703	90.8237	0.7699	3.8072	90.0611	84.5963	0.4857	100	17.4503	34.2397	0.0166	0.0682	0.0166	0.3997	0.0848	39.5746	1.451	1.4894	38.5909	0.2094	0.4068	0	16.8843	0.0291	19.37	0.0783	4.1955	81.7144	1.1677	0.0828	0	43.0945	0	62.1909
	CDrem	protein_median	14.1667	23.5833	18.5	28.9167	6.3333	8.5	69.5833	152	19.3333	4.5	43.8333	18	16.8333	9.8333	290.667	14.3333	22.5	434	165.667	27.8333	224.667	21.5	64.6667	0	21.6667	11.6667	33.6667	18.1667	32.5	11.8333	11	109.833	21	15.3333	8.3333	17	8.6667	18.5	20.3333	21	179.5	9	17.1667	21.5	124.833	6.8333	114.667
		%PosCells	0.0521	0.1736	25.5674	1.3357	0.1231	0	29.4586	100	2.0683	0.0221	38.0728	1.6176	0	10.1773	94.209	1.4579	4.3051	99.0154	80.0127	1.4932	100	28.3218	27.7271	0.0428	0.0558	0	0.1534	0.3695	50.6023	1.344	2.6707	36.5183	0.5695	1.7686	0	7.577	0	12.9107	0.003	3.2273	77.211	0.4456	0.006	0.0184	45.2719	0	55.6148
CD19-CD45-	non-IBD	protein_median	14.9167	27.1667	12.4167	32.4167	5.9167	8.8333	36.4167	153.667	20.3333	5	10	12.5	10.1667	8.1667	175.25	14.6667	25.4167	225.167	117.5	17.3333	55.5	14.8333	69.3333	0.3333	23	10.8333	32.1667	18.8333	23.1667	7	9	56.4167	19.75	11.5	8.1667	19.1667	7.6667	21	22.6667	18.0833	120.083	7.8333	18.5	21.5833	48.3333	6.5	96.0833
		%PosCells	0.0278	2.6265	7.8222	8.7931	0	0	5.4519	100	4.1315	0.0745	9.8713	0.5041	0	6.2227	75.8421	1.7523	5.3583	80.5316	54.9329	0.0275	0	11.1423	31.1046	0	0.0452	0.1688	0.3498	0.0278	26.1047	0.2382	0.0585	19.4979	0.0609	0	0	22.146	0.0585	26.7803	0.0609	0.7173	60.0766	0.1121	0.0157	0	21.6556	0	41.3763
	CDrem	protein_median	12.9167	17	12.1667	29.5	5.5	7.5	51.25	145.75	11.8333	4.3333	20.9167	11.1667	11.6667	6.8333	216.25	12.9167	21.75	360	99.3333	19.4167	61.8333	15.5833	57.6667	0	19.4167	9.9167	29.3333	15.6667	26.3333	7.1667	7.9167	69.4167	16.3333	11.75	7.0833	15.9167	7.3333	17.6667	18.5	14.6667	130	7.5	15.3333	19.4167	66.25	5.6667	84.8333
		%PosCells	0.018	1.0229	9.3221	7.9271	0.0547	0	16.9014	100	0.2867	0.054	24.176	0.0452	0	3.6838	81.9109	1.2514	6.3882	93.0712	46.8849	0	0	15.6842	25.4806	0	0	0.35	0	0.045	37.737	0.0638	0.0841	24.2366	0	0.0567	0	9.2377	0.0547	16.1219	0.009	0.6841	57.3822	0	0	0	27.5403	0.009	35.5526
Figure 5d
CD38 level across colonic PC subpopulations_median per patient [MFI]_CosMx proteomics
	non-IBD patients						CDrem patients
CD19+CD45+	597	371	399	212	351	698	502	654	410	566	888	708
CD19-CD45+	404	336	239	134	197	338	354	551	303	460	484	452
CD19-CD45-	297	304	233	100	150	268	275	464	215	336	421	451
Figure 5f
Spearman correlation of CD38 with inflammasome components in colonic tissue_bulk RNA-seq [TPMs]
	CD38		NLRP3	CASP1	PYCARD
non-IBD patients	5.69311		2.96355	8.76305	11.0663
	6.57693		4.7149	10.1695	11.6298
	5.27812		4.40335	9.07007	10.4955
	6.0492		4.14722	9.28105	10.2827
	7.01513		5.91036	10.6036	11.1467
	4.89995		2.03089	9.04734	11.1609
	4.62753		1.20552	9.58484	11.5035
	4.65236		1.6554	9.38053	11.9184
	5.19582		3.5283	8.58743	10.8812
	6.2963		3.19161	9.80195	10.7283
	3.51833		0.679533	9.21449	11.295
	6.57687		4.01605	9.78739	11.6198
CDrem patients	5.55191		4.29112	9.558	11.9848
	6.05556		3.63191	8.6242	11.3756
	7.07648		5.55212	11.7572	11.8487
	8.56135		5.0411	12.5528	12.214
	7.59292		4.69053	10.2633	10.8556
	6.69428		3.58191	10.2986	11.4053
	6.42489		4.60437	9.56239	11.6009
		r	0.8193	0.7667	0.1737
		p-value	£ 0.0001	0.0001	0.477
[truncated: 4 more columns]

## Sheet: Figure6
Figure 6b
Plasma metabolomics data for PCA (Bruker IVDr platform) (CDrem patients versus non-IBD controls)_1H NMR
	Alanine	Creatine	Creatinine	Glutamine	Glycine	Histidine	Isoleucine	Leucine	Lysine	Methionine	Phenylalanine	Threonine	Tyrosine	Valine	Acetic acid	Citric acid	Lactic acid	Succinic acid	3-Hydroxybutyric acid	Acetoacetic acid	Acetone	Pyruvic acid	Glucose	Dimethylsulfone	TG	Chol	LDL	HDL	ApoA1	ApoA2	ApoB100	LDL/HDL	ApoB100/ApoA1	ApoB Particles	VLDL Particles	IDL Particles	LDL Particles	LDL-1 Particles	LDL-2 Particles	LDL-3 Particles	LDL-4 Particles	LDL-5 Particles	LDL-6 Particles	VLDL TG	IDL TG	LDL TG	HDL TG	VLDL	IDL
non-IBD patients	0.42	0.02	0.1	0.73	0.34	0.08	0.07	0.14	0.2	0.07	0.05	0.22	0.06	0.24	0	0.19	1	0.01	0.13	0.03	0.06	0.04	11	0.01	175.55	137.46	62.94	56.51	139.57	35.88	58.24	1.11	0.42	1058.95	210.29	60.21	756.53	57.23	60.8	73.69	90.25	183.51	348.87	151.74	20.45	9.7	10.58	20.42	8.16
	0.36	0.01	0.07	0.84	0.3	0.08	0.04	0.08	0.2	0.07	0.03	0.07	0.03	0.15	0.01	0.15	1.3	0	0.06	0	0.01	0.06	5.4	0	50.13	199.13	122.56	71.75	163.86	36.17	74.88	1.71	0.46	1361.54	43.94	45.94	1266.81	183.86	191.01	227.47	219.01	180.36	285.82	29.47	0.87	13.6	7.22	2.1	5.42
	0.64	0	0.06	0.84	0.38	0.08	0.04	0.09	0.14	0.09	0.04	0.12	0.04	0.21	0	0.18	1.3	0	0	0	0	0.08	5.2	0.02	57.28	171.38	92.47	71.95	167.02	35.49	61.52	1.29	0.37	1118.52	33.72	25.46	1078.73	196.73	219.8	189.98	80.66	92.44	280.18	29.66	3.24	14.47	8.79	1.51	0.36
	0.38	0.01	0.08	0.77	0.27	0.08	0.04	0.09	0.2	0.07	0.04	0	0.06	0.21	0.03	0.14	0.89	0	0	0	0	0.05	5.7	0	102.16	150.24	82.41	52.8	143.27	31.5	61.87	1.56	0.43	1124.91	113	68.44	964.15	168.15	149.82	180.05	182.93	144.94	166.24	67.5	9.1	16.92	13.35	10.7	7.71
	0.29	0.04	0.09	0.69	0.46	0.07	0.04	0.12	0.19	0.06	0.04	0.2	0.06	0.25	0.07	0.09	0.66	0	0.02	0.02	0.04	0.03	5.7	0.02	113.87	281.65	197.96	62.72	161.07	35.84	128.31	3.16	0.8	2333.1	146.01	90.07	2076.06	293.89	340.44	393.96	396.23	315.21	357.67	81.73	9.69	19.3	8.01	14.51	12.85
	0.45	0	0.1	0.88	0.39	0.07	0.05	0.08	0.17	0.1	0.04	0.1	0.05	0.22	0.02	0.17	1.2	0	0	0	0	0.04	6	0.02	88.45	222.34	128.56	77.16	178.85	36.64	87.22	1.67	0.49	1585.83	77.21	61.9	1434.76	266.08	228.36	241.25	181.99	166.89	321.85	50.51	7.7	17.38	9.59	5.58	7.12
	0.31	0.08	0.07	0.82	0.46	0.07	0.04	0.08	0.25	0.06	0.04	0.09	0.05	0.22	0.05	0.14	0.94	0	0.04	0.01	0.01	0.04	6.1	0	79.21	249.52	137.72	96.74	216.18	38.23	84.08	1.42	0.39	1528.88	61.22	46.21	1414.78	243.37	230.16	248.17	182.65	154.88	357.67	41.79	6	14.88	10.57	6.16	5.73
	0.35	0.04	0.12	0.71	0.19	0.07	0.05	0.11	0.22	0	0.04	0	0.05	0.25	0	0.22	1.8	0	0.12	0.04	0.02	0.1	6.3	0	271.89	247.79	141.9	53.95	159.17	36.96	114.86	2.63	0.72	2088.41	251.33	117.88	1612.31	164.29	83.4	181.74	283.34	378.89	561.46	208.51	41.39	20.5	14.59	37.31	23.99
	0.3	0.07	0.09	0.72	0.21	0.08	0.06	0.15	0.23	0	0.05	0	0.06	0.31	0	0.13	1.3	0.06	0.94	0.35	0.19	0.03	5.2	0	235.14	279.84	184.33	54.33	158.23	41.39	135.59	3.39	0.86	2465.41	237.94	122.61	2087.91	138.35	123.83	235.58	372.34	535.08	756.31	199.23	34.01	18.97	9.33	31.94	21.92
	0.65	0	0.14	0.87	0.22	0.11	0.06	0.09	0.24	0.13	0.06	0	0.07	0.22	0	0.15	0.57	0	0.08	0.02	0.13	0.03	6.3	0	107.1	200.67	111.8	84.37	184.5	41.71	76.58	1.32	0.42	1392.4	124.51	58.87	1181.59	76.91	139.81	149.87	131.73	262.01	483	89.67	9.48	13.07	7.4	9.23	7.49
	0.26	0.01	0.1	0.78	0.25	0.09	0.05	0.08	0.24	0.1	0.04	0	0.05	0.25	0	0.15	0.86	0	0.06	0.02	0.02	0	7.3	0.01	65.19	171.97	112.17	45.89	119.47	28.77	76.88	2.44	0.64	1397.83	91.91	72.25	1206.15	153.61	162.68	183.72	201.67	246.48	323.5	51.63	1.39	13.23	7.97	9.47	10.19
	0.3	0.03	0.1	0.73	0.3	0.07	0.05	0.06	0.16	0.09	0.04	0.17	0.04	0.14	0.01	0.18	1	0	0.15	0.04	0.02	0.05	5.6	0.01	114.07	288.2	205.25	56.35	141.31	31.88	137.72	3.64	0.97	2504.1	154.7	134.91	2181.64	329.76	345.44	405.64	380.87	324.84	419.01	75.55	9.38	23.25	10.08	15.2	19.57
	0.26	0.03	0.09	0.55	0.32	0.08	0.03	0.06	0.16	0.07	0.04	0.04	0.05	0.16	0.01	0.17	0.83	0	0.23	0.11	0.04	0.05	5.4	0.04	95.82	212.31	107.06	95.25	209.24	41.08	79.84	1.12	0.38	1451.76	74.84	62.22	1269.38	155.22	121.66	141.04	131.1	228.57	509.95	61.08	8.08	19.3	11.32	5.32	7.11
	0.39	0.01	0.07	0.77	0.33	0.09	0.04	0.05	0.13	0.07	0.04	0	0.04	0.14	0.01	0.13	0.89	0	0.12	0.02	0.02	0.05	6.2	0.02	97.86	273.73	169.69	91.68	200.27	36.41	113.45	1.85	0.57	2062.77	80.13	86.68	1897.46	228.38	253.21	295.06	248.43	316.83	586.87	64.49	6.65	22.54	11.23	7.38	12.54
	0.49	0.07	0.08	0.79	0.51	0.09	0.04	0.08	0.24	0.08	0.04	0.08	0.05	0.22	0	0.11	2.6	0	0	0	0.02	0.09	5.8	0	134.62	256.5	159.65	78.2	189.43	43.31	107.11	2.04	0.57	1947.57	135.78	91.94	1718.08	238.07	230.96	306.48	324.63	276.57	367.73	98.48	15.11	18.83	12.13	11.13	11.77
	0.4	0.03	0.06	0.67	0.38	0.08	0.04	0.06	0.2	0.08	0.04	0	0.05	0.16	0.02	0.17	0.97	0.02	0.28	0.07	0.09	0.07	5.9	0.05	97.51	226.78	128.83	84.37	184.33	30.32	85.06	1.53	0.46	1546.58	105.53	69.56	1402.57	174.78	213.46	208.22	155.16	250.5	444.85	65.28	6.89	17.52	12.06	12.02	10.2
	0.39	0.02	0.1	0.72	0.19	0.08	0.07	0.12	0.17	0.08	0.04	0.1	0.04	0.26	0.01	0.19	0.91	0	0.2	0.06	0.1	0.08	7.4	0.02	95.99	229.69	128.09	91.9	214.68	42.86	87.11	1.39	0.41	1583.98	93.68	86.85	1358.27	116.35	96.8	170.47	257.71	321.69	465.84	67.98	7.58	17.7	12.55	8.04	10.67
	0.27	0.01	0.09	0.78	0.23	0.08	0.06	0.1	0.16	0.08	0.04	0	0.04	0.22	0	0.16	0.63	0	0.39	0.04	0.04	0.03	5.8	0.01	153.76	312.37	201.42	50.24	147.17	32.49	150.22	4.01	1.02	2731.36	226.62	176.18	2219.28	324.41	269.69	284.67	345.36	471.43	598.26	108.41	13.51	24.3	11.34	34.54	29.53
	0.3	0	0.1	0.71	0.26	0.07	0.04	0.08	0.19	0.09	0.04	0.12	0.04	0.22	0.02	0.17	1.1	0.01	0.24	0.16	0.04	0.04	5.1	0.01	79.99	165.36	97.44	50.19	132.6	30.24	78	1.94	0.59	1418.19	127.92	92.34	1114.43	170.15	108.76	139.53	195.55	224.28	324.22	53.95	3.13	18.65	9.27	10.68	11.64
	0.32	0.05	0.1	0.76	0.43	0.11	0	0.06	0.21	0.08	0	0	0.03	0.17	0	0.1	0.63	0	0	0	0	0	5.4	0.03	59.51	268.81	193.62	72.48	173.04	38.17	119.28	2.67	0.69	2168.76	49.33	66.94	2022.14	276.33	337.75	377.4	350.91	301.95	390.78	36.35	2.11	19.32	5.39	0.62	8.71
	0.34	0.03	0.05	0.7	0.28	0.07	0.04	0.1	0.16	0.05	0.04	0	0.04	0.24	0.02	0.3	2.5	0.07	1.5	0.67	0.15	0.12	5.9	0	74.03	266.51	193.62	50.29	140.41	33.19	124.1	3.85	0.88	2256.46	79.24	118.95	2023.48	248.01	244.97	375.27	455.08	394.5	387.11	50.15	3.12	21.27	8.22	10.04	19.22
CDrem patients	0.33	0.03	0.1	0.74	0.27	0.08	0.05	0.13	0.17	0.06	0.03	0	0.04	0.23	0.02	0.2	1.1	0.08	1.4	0.31	0.42	0	4.3	0	66.17	221.56	151.09	62.63	159.36	32.96	95.71	2.41	0.6	1740.3	62.16	69.25	1549.07	137.13	196.7	286.02	323.95	307.4	387.57	45.58	2.2	16.59	7.34	5.48	10.71
	0.29	0.02	0.09	0.85	0.21	0.07	0.04	0.07	0.22	0.07	0.04	0	0.04	0.16	0	0.2	0.69	0.01	0.27	0.13	0.04	0.03	5	0	100.46	239.03	150.53	67.61	158.58	35.16	100.08	2.23	0.63	1819.64	120.55	110.43	1589.2	241.41	209.81	262.52	261.94	263.46	377.68	69.73	8.56	18.01	10.15	11.46	16.37
	0.38	0.02	0.09	0.82	0.21	0.08	0.06	0.14	0.26	0.05	0.05	0.06	0.05	0.27	0	0.23	1.1	0.02	0.29	0.1	0.05	0	4.8	0	137.9	148.3	63.28	66.48	181.35	32.22	52.48	0.95	0.29	954.14	179.63	92.1	636.76	103.54	99.17	62.07	121.88	171.26	157.41	93.34	14.54	13.18	15.25	20.43	11.18
	0.32	0.07	0.09	0.52	0.25	0.07	0.06	0.11	0.16	0	0.05	0.18	0.04	0.19	0	0.15	1.2	0.03	0.55	0.1	0.03	0.05	5.2	0	81.48	189.42	115.5	63.51	164.44	34.91	88.82	1.82	0.54	1615.05	110.23	95.01	1364.61	192.64	166.03	199.3	273.89	255.07	298.93	45.47	4.64	21.73	13.26	7.2	9.71
	0.39	0	0.07	0.66	0.33	0.06	0.03	0.05	0.07	0.07	0	0.16	0	0.13	0.01	0.24	1.4	0.01	0.24	0.06	0.05	0.1	5.6	0	130.33	256.33	160.58	63.32	165.75	38.33	109.02	2.54	0.66	1982.26	170.26	145.18	1616.16	263.53	241.61	299.73	302.04	275.93	340.88	96.5	12.16	20.51	14.71	20.66	23.61
	0.41	0.02	0.06	0.87	0.12	0.1	0.07	0.13	0.17	0.08	0.03	0.07	0.04	0.26	0.01	0.2	2.3	0.07	1.5	0.29	0.13	0.11	5	0	96.05	288.97	192.13	79.07	212.72	53.72	142.62	2.43	0.67	2593.15	83.77	137.58	2313.16	121.61	136.54	279.86	435.36	649.93	805	89.04	7.67	27.94	15.45	9.37	20.25
	0.51	0.03	0.14	0.69	0.33	0.1	0.1	0.12	0.25	0.08	0.05	0	0.05	0.34	0	0.23	2.8	0.03	0.37	0.17	0.1	0.15	7.8	0	379.87	170.29	63.66	53.41	163.17	37.3	76.19	1.19	0.47	1385.38	385.4	119.96	859.53	107.68	0	36.63	108.71	239.31	480.5	314.91	60.57	17.2	19.9	45.91	21.1
	0.44	0.03	0.08	0.64	0.31	0.08	0.04	0.06	0	0.07	0.03	0	0.04	0.17	0	0.13	1.1	0	0	0	0	0.06	5.3	0.01	273.57	228.14	95.26	90.76	260.58	42.3	73.45	1.05	0.28	1335.56	226.8	72.27	930.8	119.1	30.2	128.75	180.5	210.48	372.04	205.36	42.25	14.63	29.59	31.67	13.23
	0.33	0.02	0.11	0.82	0.27	0.08	0.08	0.1	0.19	0.09	0.05	0	0.06	0.3	0.02	0.14	1.1	0.05	1.1	0.3	0.19	0.04	5.9	0.01	179.65	214.44	136.56	48.61	139.88	32.63	100.02	2.81	0.72	1818.66	206.67	120.87	1505.62	146.3	121.48	204.52	317.75	396.62	397.79	149.08	21.8	18.23	11.32	24.93	18.7
	0.375667
Figure 6c
Significantly regulated metabolites and lipoproteins in plasma from CD rem patients versus non-IBD controls (Bruker IVDr platform)_1H NMR
	values are standardized (z-score normalization) and normalized to the non-IBD group (mean set to 0)
Metabolites
	Glucose	Citric Acid	Succinic Acid	3-Hydroxybutyric Acid	Acetoacetic Acid
CDrem patients	-0.371582	2.21014	0.0765894	0.0496353	0.355796
	-1.15386	1.17616	2.48916	2.78578	2.81079
	2.49677	1.95165	0.880778	0.331936	1.52992
	-0.76272	-0.633316	-0.325505	-0.471536	-0.284636
	0.0195569	-0.374819	1.68497	1.91716	2.91752
	-2.06652	1.17616	2.89125	2.56863	3.02426
	-1.15386	1.17616	0.0765894	0.114782	1.10297
	-1.41462	1.95165	0.478684	0.158213	0.78275
	-0.8931	-0.116323	0.880778	0.722814	0.78275
Lipoproteins
	VLDL-4 Chol	VLDL-1 PL	IDL ApoB	IDL Particles	HDL-4 TG	HDL-3 TG	HDL-2 TG	HDL-1 TG	HDL TG
CDrem patients	1.79396	0.298651	1.80402	1.80629	0.667758	1.15147	1.33268	0.880804	1.01926
	1.08869	0.257899	1.58522	1.58322	-0.163281	0.767644	1.15295	0.755794	1.18102
	1.40998	4.04951	1.06757	1.06606	2.71393	1.94387	1.48673	1.45029	2.15375
	0.207103	2.53841	-0.335951	-0.333677	2.91645	3.6525	3.97724	4.13107	4.2719
	0.739973	1.52449	1.09425	1.09277	0.772511	0.606687	0.267146	-0.253548	0.278236
	-0.901737	-0.133325	-0.421336	-0.422316	-0.73593	-0.940984	-0.580142	-0.378558	-0.591759
	0.696873	-0.0322588	0.784733	0.78635	-0.10043	-0.0495254	0.125932	0.0937025	0.0224837
	1.06518	0.416018	0.251074	0.24835	1.21946	1.72101	1.52524	0.649303	1.1373
	0.0307856	-0.415332	0.336459	0.33376	0.388417	1.07718	1.06308	0.394653	0.702304
L-lactate/D-glucose ratio in plasma (Bruker IVDr platform)_1H NMR
non-IBD	0.09	0.24	0.25	0.16	0.12	0.2	0.15	0.29	0.25	0.09	0.12	0.18	0.15	0.14	0.45	0.16	0.12	0.11	0.22	0.12	0.42
CDrem	0.26	0.14	0.23	0.23	0.25	0.46	0.36	0.21	0.19
Figure 6d
Enrichment plot_GSEA for the MSigDB gene set 'HALLMARK_OXIDATIVE_PHOSPHORYLATION' (CDrem patients versus non-IBD controls)_RNA-seq
target_id	PMS2P8	TNFSF11	DUOXA2	CXCL10	IGKV2D-29	HLA-DRB5	IGHV3-69-1	IGKV1-8	IGHV3OR16-8	PLA2G2A	GP1BA	IGLV7-46	IGHV3-47	VNN1	S100A9	FCGR3A	DUOX2	IDO1	IGLV5-45	OLFM4	CCL3	H2AC19	IGHV3-64D	CXCL9	UBD	MMP12	IL22RA2	SLC44A5	EBI3	OR2I1P	FHDC1	IGLV8-61	IGHV3-53	IGKV3D-20	KLHDC7B	GSTM1	IGKV3D-15	IGHV1-3	IGLV9-49	CXCL1	CXCL11	IGHV3-72	IGHV2-5	IGHV4-39	CD300C	PI3	CALHM6	TIFAB	GUSBP9
b	3.175	3.13358	2.77621	2.30381	2.30139	2.2458	2.23647	2.22162	2.21742	2.21694	2.10292	2.09809	2.08956	2.0893	1.98643	1.98326	1.96711	1.95805	1.93377	1.9326	1.92814	1.91318	1.89775	1.8909	1.88127	1.87326	1.86502	1.85703	1.85052	1.83606	1.83009	1.827	1.81255	1.79997	1.79808	1.77453	1.76657	1.75858	1.74776	1.73898	1.69647	1.68286	1.6796	1.6513	1.65097	1.64821	1.64244	1.63084	1.63049
Figure 6e
GSEA downregulated_bulk RNA-seq (CDrem versus non-IBD)
					enrichment	p.adjust
SIGNALING BY CTNNB1 PHOSPHO SITE MUTANTS					-0.603701	0.00783582
PROCESSING OF SMDT1					-0.594765	2.5263e-05
PYRUVATE METABOLISM AND CITRIC ACID TCA CYCLE					-0.591021	0.00945733
PTK6 REGULATES RHO GTPASES RAS GTPASE AND MAP KINASES					-0.581268	0.00459096
THE CITRIC ACID TCA CYCLE AND RESPIRATORY ELECTRON TRANSPORT					-0.570948	0.00038298
RESPIRATORY ELECTRON TRANSPORT					-0.567296	0.00582572
RESPIRATORY ELECTRON TRANSPORT ATP SYNTHESIS BY CHEMIOSMOTIC...					-0.566896	6.9118e-06
RECYCLING OF BILE ACIDS AND SALTS					-0.550117	0.011432
GLUCURONIDATION					-0.49635	3.0983e-05
RESPONSE TO METAL IONS					-0.494389	0.026218
MITOCHONDRIAL CALCIUM ION TRANSPORT					-0.485756	0.00097769
BIOTIN TRANSPORT AND METABOLISM					-0.479734	0.0306338
CRISTAE FORMATION					-0.479579	0.00413521
ETHANOL OXIDATION					-0.478612	0.0185007
PEROXISOMAL LIPID METABOLISM					-0.453819	9.1368e-17
DIGESTION					-0.453814	6.2346e-14
FORMATION OF ATP BY CHEMIOSMOTIC COUPLING					-0.444041	3.4602e-22
CARNITINE METABOLISM					-0.423372	0.0315484
MITOCHONDRIAL FATTY ACID BETA OXIDATION OF SATURATED FATTY ACIDS					-0.419713	2.766e-06
CITRIC ACID CYCLE TCA CYCLE					-0.406997	0.0272192
BETA OXIDATION OF VERY LONG CHAIN FATTY ACIDS					-0.404903	0.0337051
Figure 6f
Downregulated mitochondria-related targets [TPMs]_scaled_bulk RNA-seq (CDrem versus non-IBD)
	ETFDH	MT-ATP6	MT-ATP8	MT-CO1	MT-CO3	MT-CYB	MT-ND4	MT-ND4L	MT-ND5	MT-ND6	PDSS1
non-IBD patients	0.625717	0.531057	0.693168	0.582154	0.688904	0.576535	0.730067	0.691369	0.53626	0.37968	0.552341
	0.998165	0.498059	1	0.22159	0.377456	0.377447	0.447834	0.759112	0.685362	0.477331	0.763422
	0.31447	0.843675	0.492499	1	0.95239	0.998106	0.979239	0.832085	1	0.938127	0.899655
	0.427748	0.659016	0.406035	0.650926	0.792281	0.75602	0.650795	0.744987	0.773559	0.657529	0
	1	0.254077	0.0961679	0.221058	0.43011	0.162598	0.322136	0.310481	0.17811	0.0549339	0.944948
	0.875664	0.705337	0.827698	0.806546	0.712525	0.727575	0.894349	1	0.953739	0.659	0.579481
	0.983097	0.671919	0.740099	0.739003	0.784471	0.770457	0.745417	0.945118	0.8206	0.607261	0.823781
	0.991511	0.477868	0.808682	0.423651	0.476331	0.537889	0.590744	0.746459	0.596505	0.302352	0.710798
	0.287825	1	0.69691	0.935142	1	1	1	0.866188	0.962898	1	0.245989
	0.677167	0.777134	0.589901	0.479912	0.658111	0.78388	0.721072	0.900221	0.706087	0.778127	1
	0.82007	0.675772	0.478764	0.838598	0.547941	0.602356	0.656344	0.902528	0.824746	0.727534	0.49756
	0.846414	0.220219	0.249898	0.515849	0.456264	0.454724	0.457054	0.487418	0.492555	0.259222	0.736222
CDrem patients	0.807132	0.251032	0.119592	0.229608	0.461724	0.388658	0.230426	0	0	0.0335081	0.507571
	0.656132	0.377489	0.518954	0.516243	0.510049	0.497236	0.584282	0.54873	0.576841	0.186852	0.429454
	0.617356	0	0	0.392845	0.547407	0.426675	0.60064	0.431613	0.524495	0.458869	0.710828
	0.536828	0.165974	0.540298	0	0	0	0	0.915014	0.325806	0	0.342635
	0	0.393617	0.390363	0.324065	0.489569	0.620473	0.687391	0.834634	0.598812	0.391575	0.187676
	0.29896	0.570822	0.501946	0.597075	0.590358	0.6169	0.669993	0.697955	0.645318	0.449436	0.488928
	0.989075	0.0888268	0.303868	0.309536	0.337941	0.208255	0.242815	0.744736	0.515672	0.137548	0.739065
Figure 6h
D-glucose and L-lactate levels [AU] in SN from ex vivo differentiated colonic PCs (Day10-14)_D-glucose and L-lactate assays
	to account for differences in cell number, the amount of D-glucose and L-lactate was normalized to the amount of total isolated RNA
		non-IBD-derived PCs							CDrem-derived PCs
D-Glucose consumption		0.205	0	0	0	0	0	0	0.2893	0	0
L-Lactate release		15.1954	21.4424	24.2403	7.0602	8.2727	3.1116	1.5671	2.2052	1.9588	0.3946
D-glucose consumption versus L-lactate release plot
		non-IBD-derived PCs		CDrem-derived PCs
		mean	SEM	mean	SEM
D-Glucose consumption		0.0292857	0.0292857	0.0964333	0.0964333
L-Lactate release		11.5557	3.35927	1.51953	0.566946
Figure 6i
Expression of metabolic transcripts in ex vivo differentiated colonic PCs Day14 (CD rem versus non-IBD)_median relative to non-IBD_RT-qPCR
	non-IBD	CDrem
LDHA	1	0.481242
SLC2A1	1	1.09744
SLC2A3	1	0.824
PDK1	1	1.18382
CS	1	0.920792
CPT1A	1	1.42727
MT-ATP6	1	0.65041
MT-ATP8	1	0.825645
MT-ND3	1	0.665371
MT-CO1	1	0.5625
MT-CO3	1	0.619455
SLC3A2	1	0.639414
SLC38A2	1	0.939261
SLC1A5	1	0.477419
SLC38A1	1	0.631206
SLC7A5	1	0.83871
SLC38A5	1	0.866667
[truncated: 5,000 more columns]

## Sheet: Figure7
Figure 7c
Percentage of TMREhigh cells (within B220+ cells)_LPS+IL4 versus unstimulated splenic B cells from Atp8-mutant and B6-WT mice_flow cytometry
	B6-WT			Atp8-mutant
w/o	9.09	10.9	31.4	14.2	10.8	20.7
LPS + IL4	58.8	52.5	51.3	25.9	26.9	47.6
Figure 7d
Relative expansion in cell count_LPS+IL4 versus unstimulated splenic B cells from Atp8-mutant and B6-WT mice
	B6-WT			Atp8-mutant
w/o	1	1	1	1	1	1
LPS + IL4	9.5642	4.34264	3.72341	11.0317	16.0977	3.31111
Figure 7e
Mean B220 level (of B220+ cells) [MFI]_LPS+IL4 versus unstimulated splenic B cells from Atp8-mutant and B6-WT mice_flow cytometry
	B6-WT			Atp8-mutant
w/o	3124	3778	4478	3325	3136	3840
LPS + IL4	4207	3083	4139	5740	5443	3795
Figure 7f
Percentage of B220+ and B220- PCs in MLNs and PPs of Atp8-mutant and B6-WT mice_flow cytometry
	MLNs		PPs
	B6-WT	Atp8-mutant	B6-WT	Atp8-mutant
B220+	69.23	78.4	65.79	75.71
B220-	30.77	21.6	34.21	24.29
Figure 7g
Expression of B-cell & PC markers in colonic tissue from Atp8-mutant versus B6-WT mice_relative values to B6-WT mice (2-ΔΔCt)_RT-qPCR
	transcript levels were normalized to the expression of Actb
Cd19				Igha				Tnfrsf17				Sdc1 (CD138)
	B6-WT	Atp8-mutant			B6-WT	Atp8-mutant			B6-WT	Atp8-mutant			B6-WT	Atp8-mutant
	1	0.071429			1.08779	0.28027			1	0.330317			1	0.650445
	0.232143	0.517857			0.675071	0.286373			0.577212	0.398858			1.0736	0.793034
	1.39286	0.089286			1	0.689419			1.1916	0.435712			0.509695	0.987277
	0.805556	0.414579			1	0.970828			1	0.484072			1	0.565599
	1	0.074032			0.638463	0.564476			0.642905	0.430074			0.663002	0.322617
	1.83333	0			1.50575	0.630387			1.65723	0.393739			1.10048	0.492762
	0.199317	0.208428			0.073467	0.016833			0.236898	0.077353			0.100264	0.066326
	3.53986	0			1.20955	0.183955			1.48994	0.594997			0.701494	0.185631
	1.96925	0.134396			0.908333	0.311329			1.08672	1.27278			0.940466	0.197389
	0.732346				1.09167	0.227522			0.913283	0.89692			1.2933	0.193181
	0.560364				0.760576	0.251305			0.743969	0.715496			1.05953
	1.26765				2.27265	0.181444			2.36059				1.20693
Figure 7h
Pairwise correlation matrix of colonic transcripts of Atp8-mutant and B6-WT mice_RT-qPCR
Spearman correlation coefficient
	C1qbp	Ptprc (CD45)	Cd19	Igha	Tnfrsf17 (BCMA)	Prdm1	Sdc1 (CD138)
C1qbp	1
Ptprc (CD45)	-0.206922	1
Cd19	0.40559	-0.00368098	1
Igha	0.66094	0.165538	0.651284	1
Tnfrsf17 (BCMA)	0.273597	0.341234	0.248619	0.605263	1
Prdm1	0.561911	0.389262	0.551603	0.570686	0.0438739	1
Sdc1 (CD138)	0.842373	-0.000376223	0.456302	0.769209	0.261017	0.694392	1
p-value
	C1qbp	Ptprc (CD45)	Cd19	Igha	Tnfrsf17 (BCMA)	Prdm1	Sdc1 (CD138)
C1qbp
Ptprc (CD45)	0.381395
Cd19	0.0681288	0.990162
Igha	0.000438124	0.485505	0.00138377
Tnfrsf17 (BCMA)	0.195788	0.140913	0.277157	0.00172566
Prdm1	0.00802511	0.110342	0.014353	0.00689892	0.850223
Sdc1 (CD138)	8.76627e-07	0.998744	0.0495642	2.86528e-05	0.240679	0.000681197
Figure 7i
Spearman correlation of Igha with C1qbp in colonic tissue of Atp8-mutant and B6-WT mice_relative values to B6-WT mice (2-ΔΔCt)_RT-qPCR
	transcript levels were quantified relative to the expression of Actb
	C1qbp	Igha
B6-WT mice	0.922825	1.08779
	1.12841	0.675071
	1	1
	1.17866	1
	0.701632	0.638463
	1	1.50575
	0.130171	0.073467
	0.766806	1.20955
	1.08745	0.908333
	1.24367	1.09167
	1.05058	0.760576
	0.949419	2.27265
Atp8-mutant mice	0.983202	0.28027
	1.0065	0.286373
	0.985176	0.689419
	0.485813	0.970828
	0.313768	0.564476
	0.42222	0.630387
	0.0460898	0.016833
	0.176319	0.183955
	0.0580449	0.311329
	0.254306	0.227522
	0.440276	0.251305
	0.345329	0.181444
	r	0.6609
	p-value	0.0004
Figure 7j
Percentage of IgA+ cells [%] in the colonic tissue of Atp8-mutant and B6-WT mice_IHC
	B6-WT	Atp8-mutant
	3	0.7
	4.5	0.5
	2.2	0.5
Figure 7l
Percentage of IgA+ cells [%] in the colonic tissue of GFHP diet and chow diet-fed mice_IHC
	chow	GFHPD
	2.24719	1.87498
	1.6995	3.11714
	2.37151	2.71994
	0.757315	2.37371
	2.00753	3.51718
	0.364372

## Sheet: SupplFigure1
Supplementary Figure 1a
PCA displaying colonic RNA-seq data (CDrem patients versus non-IBD controls)_TPM values of the 1,000 most variable genes
	RPS4Y1	IGHJ6	DEFA5	RPS28P7	PRAC1	REG1A	REG3A	HLA-DRB4	TRBJ1-6	HLA-DRB5	TXLNGY	CXCL13	DEFA6	H3P6	TRBJ1-5	TRBJ1-4	DDX3Y	IGKV2D-40	IGHJ2P	TRBJ1-1	FDCSP	IGKV1-39	TRBJ1-3	TRBJ2-7	APOBR	IGKV1D-13	IGHV3-66	IGHV3OR16-9	IGKV2D-29	SAA1	IGHJ2	IGKV2D-28	CCL19	ITGB1P1	EIF1AY	TRBJ2-1	TRBJ2-3	BRCA1P1	REG1B	IGHV1-69	TRBJ1-2	GSTM1	NPIPB15	IGLV1-36	EVA1CP3	GSTT1	IGHV3OR16-8	SAA2	IGHV3-64
non-IBD controls	12.5147	6.3224	0	11.9858	12.9541	0	0	2.43082	8.24282	1.61465	10.0279	8.40816	0	0	6.26463	0	8.90483	0	7.35234	9.24211	4.76482	8.0318	0	8.97983	9.09618	5.84718	3.75721	0	8.33037	2.17992	10.4133	0	10.4799	3.12214e-06	9.56013	0	6.24072	9.16431	0	10.3416	0	9.69778	9.99356	7.52545	7.38512	4.69869	0	1.20991	0
	12.6532	15.3294	0	13.8474	11.9897	0	0	2.04196	9.73735	4.55521	10.0512	7.52911	2.66992	11.924	9.69992	7.70456	9.00382	9.04267	9.90231	6.65227	5.45615	7.47909	7.70511	9.47197	10.0006	9.70492	11.6538	0	9.41269	2.27075	12.4908	0	9.85775	9.83454	9.31235	7.70511	8.67078	8.17753	0	12.7241	8.22764	0	3.01236	11.1943	6.64127	11.4253	7.31827	3.36609	9.92891
	12.6619	0	0	0	12.1501	0	0	9.54972	0	0.799451	9.81564	4.60811	0	0	0	0	8.21186	0	0	0	5.09847	0	0	0	0.000139384	6.29422	3.45283	0	0	0	10.086	0	7.40593	0	8.22911	0	0	0	0	0	0	7.57839	11.547	0	6.57669	9.97246	0	1.55663	0
	0	0	0	0	5.55749	0	0	11.8948	9.57414	0	1.85939	11.4909	0	0	0	6.54296	0	0	0	0	10.5682	0	0	5.64737	0.000523934	8.14788	0	0	0	5.3926	0	0	14.9858	0	2.54792	8.76749	0	0	2.55029	6.66304	0	0	0	0	0	9.83205	0	6.42209	0
	0	11.4109	0	0	11.2807	0	0	10.7897	10.2247	11.5636	0	12.0064	0	0	10.9455	9.74488	0	0	0	0	12.0479	0	0	8.26455	8.26976	0	7.87738	0	8.6811	0	0	0	14.0196	0	3.34781	7.5601	0	9.02634	0	0	7.6211	0	9.42243	5.39687	0	11.5045	0	4.15912	0
	3.0904	13.5039	5.39941	10.2274	0	3.52234	2.80927	9.36441	0	0	0.392539	0	3.43239	8.36255	7.93485	0	0	0	0	0	0	0	8.66946	7.40605	8.59593	4.76311	10.1894	9.69668	10.6748	0	11.822	9.6967	6.7251	1.75419e-05	0	0	0	5.82073	2.84921	0	7.9409	9.0235	0	6.65785	0	11.3234	4.56192	0	8.14985
	0	11.4568	5.73912	10.8515	0	0	0	8.71641	8.63039	0	1.01632	0	5.0335	0	0	0	0	0	0	0	3.71436	0	0	0	0.00538818	0	7.50604	0	0	0	10.8292	0	5.22755	7.14291	0	7.92316	0	6.7699	0	8.88091	0	1.70312	8.26366	4.43095	7.38175	10.606	6.57108	4.37235	5.5128
	0	14.1761	0	12.9476	11.857	0	0	8.759	0	1.86159	0.261515	0	0	11.2143	6.55789	0	0.411674	7.98383	8.1278	0	2.29073	8.01298	0	6.58489	9.0954	7.47607	10.4381	9.9507	9.5949	0	11.8359	9.53425	6.74393	8.77103	0.966009	0	0	8.20967	0	11.8502	0	2.79172	7.31592	7.97235	0	0.785431	7.67973	7.79591	6.09909
	12.2601	0	0	0	12.4126	0	0	9.39379	8.51407	10.3449	8.44562	10.9796	0	0	8.35672	8.35069	7.98543	0	7.19321	8.40818	9.27585	0	0	0	0.000122496	0	5.93314	0	6.84575	2.01123	9.32937	0	12.6455	6.82107	8.93452	5.7936	0	0	0	0	0	2.31317	8.19158	0	7.59846	9.80569	0	0	5.70489
	0	12.7801	0	0	12.4633	0	0	0	0	9.99852	0.14191	8.78555	5.8415	0	0	0	0	0	0	8.2089	8.33577	0	0	0	0.000582916	0	8.83418	0	7.19716	0	10.769	0	8.87695	0	2.39653	0	0	0	0	9.80409	0	0	8.69487	8.34076	9.9533	1.62795	0	0	7.75964
	11.9272	11.8255	7.73893	0	12.433	3.79773	4.65203	6.07245	0	9.21566	9.20859	0	3.85573	8.20172	0	0	8.30035	0	0	0	0	0	0	0	8.84616	7.17456	3.53448	5.98608	7.93941	0	9.11048	0	0	8.15358	9.26629	0	0	6.82148	0	6.73614	0	8.75856	0	6.12642	4.81732	10.7757	0	2.60449	7.0649
	12.7839	14.1371	0	0	11.3991	0	0	0	0	1.25876	9.87594	9.895	2.96921	0	8.74833	0	8.95844	8.24824	8.75138	0	8.17476	9.51661	8.0136	8.03135	8.94221	7.886	9.47329	9.51983	9.71762	0	11.8562	8.04323	11.5559	7.46714	9.29012	8.0136	6.45855	7.64654	1.91525	10.7316	0	8.53881	8.1577	8.85158	0	10.183	6.42201	3.10494	9.10695
CD rem patients	0	6.20192	0	10.4255	3.19245	0	0	10.0614	0	11.1239	0.214473	9.16947	3.53223	0	7.76201	0	0	0	0	0	8.13713	6.8727	0	0	0.00453869	10.0735	10.4655	0	9.48974	0	11.8591	0	11.7212	0	1.73784	0	0	0	0	9.23887	0	9.46847	8.49317	7.38039	0	11.9647	7.82021	0	9.15255
	12.4476	0	7.0809	10.7498	13.4128	3.02494	3.62882	0	9.27889	1.12577	10.2807	5.44024	4.8463	0	0	8.68339	9.10884	0	9.24994	0	3.98358	8.42228	9.40208	6.46483	7.94281	10.1204	10.982	0	12.8439	0	12.8159	0	8.40272	7.33007	9.15693	6.41693	0	6.00245	0	8.93167	8.02141	9.18759	8.35201	9.2398	8.43085	11.5101	8.88095	0	10.2426
	12.7199	0	0	0	12.4687	4.21132	4.3784	0	9.10207	0	10.1601	11.196	3.12706	0	0	0	8.79407	0	0	0	10.7924	0	0	5.89222	0.00646695	0	8.70862	0	9.40356	8.43691	8.1047	0	12.8805	0	9.56337	0	5.82962	10.6165	4.0804	10.6845	0	2.26345	9.24311	2.86464	0	11.5237	0	6.89991	0
	0	7.29077	9.56319	0	0	7.17438	7.00245	13.3414	10.7613	14.7361	0	10.9962	7.56284	0.000430328	9.39194	10.0274	2.13718	7.42896	9.49888	8.62504	11.7521	9.54555	8.8783	9.53435	10.0553	8.23786	12.0617	8.40322	12.4462	7.50999	12.5137	11.207	13.6767	9.21259	0.918797	8.39409	7.62946	5.37883	4.36293	10.9035	7.04737	0	0	5.11948	7.71453	10.0535	8.03679	10.63	10.6645
	13.3548	0	12.0517	0	12.6328	5.55428	8.03119	11.8128	11.3686	2.65804	10.6672	12.7421	9.98687	0	11.9566	11.3199	10.4485	0	7.88584	10.8244	12.2798	0	9.37343	9.65635	6.50533	10.661	9.42052	9.20664	9.49822	5.85574	10.4946	8.02735	13.5648	0	9.85874	9.56581	10.145	8.67618	0	7.00909	9.16315	9.70666	8.82875	9.79888	0	10.746	7.85513	4.69906	8.23755
	0	12.8283	11.5269	8.84569	11.3248	4.36433	8.99688	10.4417	7.16928	11.7462	0	7.46316	8.73629	0	7.27467	7.82134	0	7.90188	8.59427	0	6.187	5.95131	0	7.38234	8.77163	0	0	0	9.20504	7.20234	11.1619	0	9.36381	0	0	6.28396	7.90642	0	0	10.08	6.37005	8.76106	8.87037	6.0669	0	10.374	8.15814	8.50165	6.36283
	0	14.2963	6.87844	0	13.8615	0	0	1.3884	0	11.1542	0	0	7.34471	0.00446791	8.10531	0	0	8.92174	7.53104	0	0	9.04735	6.53079	0	8.54872	8.7854	12.606	9.84263	11.2849	0	12.236	8.12008	2.15224	6.61063	1.32764	0	7.42926	6.17692	0	9.58379	0	9.50335	7.80981	9.56143	7.37799	11.6445	9.21262	0	10.0965
Supplementary Figure 1b
Number of Vim+ cells per mm2_CosMx proteomics
	non-IBD	CDrem
	8769.86	9981.17
	9663.06	11500.5
	9920.58	8751.48
	9200	8544.18
	8591.94	8507.13
	5039.29	12244.4
Supplementary Figure 1c
Count of isolated colonic LPMNCs [106 cells]
	non-IBD	CDrem	CDactive
	0.475	0.635	1.865
	0.075	0.21	1.97
	2.165	1.16	3.175
	1.51	1.255	2.04
	3.82	2.645	3.235
		0.525	4.98
			2.795
			1.745
Supplementary Figure 1d
Plasma CRP levels [AU]_LC-MS proteomics
	non-IBD	CDrem	CDactive
	12.1864	12.0182	12.3358
	10.0532	10.8254	13.2209
	12.2174	13.13	11.7591
	11.4773	13.6937	17.4408
	15.2303	15.3056	15.7916
		13.154	17.418
			13.279
			14.5286
			17.2145
			17.8163
Supplementary Figure 1e
Expression of not significantly regulated B-cell markers in isolated colonic LPMNCs (CD rem versus non-IBD)_RT-qPCR
	non-IBD patients					CDrem patients
PTPRC (CD45)	0.0019	0.0022	0.0074	0.0158	0.0057	0.002	0.0141	0.0121	0.0154	0.0051	0.0051
MS4A1 (CD20)	0.0216	0.3747	0.1151	0.2523	0.1058	1.2212	0.1825	0.1439	0.1665	0.1165	0.0164
CD27	0.1594	0.0905	0.2132	0.4179	0.12	0.1149	0.4202	0.3388	0.3056	0.2384	0.1779
CR2 (CD21)	0.0045	0.0154	0.0201	0.0368	0.0133	0.037	0.0188	0.0259	0.0225	0.0143	0.0025
TNFRSF17 (BCMA)	0.2759	0.1844	0.4253	0.8691	0.4876	0.1629	1.247	0.7129	0.4285	0.599	0.1643
SDC1 (CD138)	0.0057	0.0037	0.0064	0.0154	0.0068	0.0029	0.0074	0.0062	0.0112	0.0073	0.0022
Supplementary Figure 1f
Plasma immunoglobulin levels [AU] (CDrem patients versus non-IBD controls)_LC-MS proteomics
	non-IBD																					CD rem patients
IGHA1	19.8571	20.6931	20.6394	20.297	20.2642	20.0813	19.9307	20.3979	20.319	20.0003	20.345	20.1102	20.013	20.4589	20.2533	20.07	20.1324	19.5905	19.8317	20.3239	20.5433	20.6832	20.2914	20.169	19.5316	20.218	20.3984	19.8034	20.1373	20.4973	19.9625
IGHA2	16.0029	17.4958	18.6561	16.7629	16.7283	17.2995	17.7898	17.824	17.5203	16.966	16.8187	16.3379	18.7875	18.1167	17.9127	17.1443	17.3091	14.9255	17.0308	16.8339	17.6921	17.6444	18.3485	17.097	17.0144	17.3427	17.6759	16.884	17.5208	17.5277	17.8134
IGHD	9.0509	14.0601	12.6949	10.4281	12.7068	14.4144	17.1469	15.1198	16.2243	14.4344	12.6696	13.642	14.0976	14.8652	14.225	16.7842	15.7517	14.3518	14.57	17.7337	15.212	18.9822	14.7674	13.2134	14.7406	12.4573	15.428	14.5634	16.2979	13.9321	12.9661
IGHG1	21.3698	21.3715	21.221	21.1659	21.1498	21.098	21.5895	21.1845	21.2252	21.3034	21.2732	21.4114	20.7408	21.2511	21.1881	21.1093	21.1447	20.9212	21.0983	20.9405	21.3887	21.3848	21.4182	21.3079	20.6244	21.3152	21.0686	20.9975	21.2145	21.1711	21.0339
IGHG2	20.3393	21.038	20.8794	20.5101	20.6834	20.7243	20.5424	20.4205	20.2424	20.8654	20.7387	20.8278	20.1662	20.5538	20.7705	20.429	20.9069	20.2144	20.0439	20.0847	20.876	20.449	21.1992	20.6867	20.603	20.8437	20.3096	20.4467	20.429	20.7003	20.5902
IGHG3	17.2753	17.7689	17.83	17.2763	17.5938	18.0447	18.2237	17.9428	17.4966	17.5303	18.161	17.2543	16.4696	17.449	17.951	18.1917	17.4355	17.0347	16.5883	17.5969	17.3384	18.0445	16.1708	17.018	17.1249	17.5151	17.5022	16.2906	17.8169	16.938	17.7637
IGHG4	19.9139	20.2949	20.4136	18.3061	19.5285	19.1282	18.9764	18.4	19.4487	18.614	19.0348	18.3085	18.6453	17.9485	19.4479	18.6808	19.7021	19.2614	18.3475	17.7185	19.7833	18.5315	19.4841	19.2402	18.4848	19.8775	17.7838	18.4573	18.5506	19.481	18.5772
IGHM	17.4729	18.8383	17.7147	18.8077	18.2128	19.3844	19.0902	18.6161	19.9038	20.012	18.9921	20.3924	19.1835	19.4906	18.7969	19.4161	20.1002	17.662	18.7225	18.3378	19.1284	17.8829	19.0127	19.934	18.6011	19.1026	18.2701	19.0001	18.6991	20.0097	19.6703
Supplementary Figure 1g
Uncropped reduced WBs_colonic tissue of CDrem patients and non-IBD patients
[truncated: 950 more columns]

## Sheet: SupplFigure2
Supplementary Figure 2a
Expression of PIGR [TPM]_colonic tissue_bulk RNA-seq
	non-IBD	CDrem
	15.842	15.6699
	15.7797	16.5501
	13.7354	15.5269
	13.1559	16.2438
	15.5616	14.8046
	15.9981	15.4301
	15.7525	16.4741
	15.8116
	14.6836
	15.615
	15.5885
	16.0253
Supplementary Figure 2b
Percentage of PIGR+ colonic epithelium_IHC
	non-IBD	CDrem
	27.663	4.649
	20.801	25.247
	28.841	26.971
	20.098	13.198
	40.27	15.71
	0.792	21.532
	13.575	26.487
	15.899	9.842
Supplementary Figure 2e
Cell area [µm2] of colonic PC subpopulations_CosMx proteomics
	non-IBD patients
CD19+CD45+	64.9157	56.4233	52.1554	52.3724	55.4901	58.8032
CD19-CD45+	61.8341	53.7613	58.333	54.1085	64.0259	56.3075
CD19-CD45-	62.4201	56.0254	63.6136	56.4956	67.7079	61.646
Supplementary Figure 2f
Median distance of colonic PC populations to the nearest EpCAM+ cell (EC)_relative values compared to CD19+CD45+ PCs per patient [AU]_CosMx proteomics
	CD19+CD45+	CD19-CD45+	CD19-CD45-
non-IBD controls	1	1.08598	0.84262
	1	0.73128	0.69863
	1	0.93621	0.96742
	1	1.04273	0.85459
	1	0.93701	0.77408
	1	1.15657	1.00462
CDrem patients	1	0.91077	0.93365
	1	0.96153	0.65554
	1	1.03215	0.71918
	1	1.07687	1.0525
	1	0.81365	0.67697
	1	0.85241	0.66675
Supplementary Figure 2i
Uncropped non-reduced WBs_colonic tissue of CDrem patients and non-IBD patients
Supplementary Figure 2j
Upregulated expression of six cytokines/chemokines in the colon of CDrem patients versus non-IBD controls_bulk RNA-seq
	non-IBD												CDrem
CCL20	8.46994	8.20505	8.29654	9.27515	10.0482	8.08668	7.208	7.34566	9.31647	10.3832	9.32025	8.83765	9.60281	9.66307	10.8775	12.5723	12.5494	10.7312	8.04177
IL4	0	0	0	0	4.49087	0	0	0	3.59416	0	0	0	0	0	8.06299	3.02019	5.18629	4.97176	2.28554
IL6	3.63715	2.77015	0	0	4.09654	0	0	0	5.32622	0	0	3.60191	2.3103	2.21279	4.4429	5.96396	8.05246	4.3444	2.11708
IL12B	2.18992	1.33488	0	0	2.25646	0.937941	0.487992	0	2.55913	0	3.11955	2.1107	2.76973	1.76811	3.63289	4.0344	4.27181	2.29626	1.41446
IL17A	0	0	0	0	0	0	0	0.00084439	0	0	0	0	0	0.00042172	0	0.00051795	0.00162493	0.00095586	0
IL17F	0	0	0	0	0	0	0	0	0	0	0	0	0	1.59412	0	1.64441	4.56687	1.6295	0

## Sheet: SupplFigure3
Supplementary Figure 3a
Expression of MACS targets for negative selection in isolated colonic LPMNCs and enriched sMBCs_RT-qPCR
	expression of target genes was normalized to UBC (2-ΔCt) and adjusted relative to the respective LPMNCs (2-ΔΔCt)
	LPMNCs			sMBCs
CD2	1	1	1	0.0253165	0.0135346	0.0361727
CD14	1	1	1	0.154971	0.396947	0.510638
FCGR3A (CD16)	1	1		0.948936	0.020202
CD36	1	1	1	0.004561	0.00177857	0
SPN (CD43)	1	1	1	0.905109	0.0268456	0
GYPA(CD235a)	n.d.	n.d.	n.d.	n.d.	n.d.	n.d.
IGHM	1	1	1	0.019507	0.00904491	0.00722135
IGHD	1	1	1	0	0	0
Supplementary Figure 3b
Expression of immune cell transcripts in the sMBC-enriched cell population_RT-qPCR
	expression of target genes was normalized to UBC (2-ΔCt)
	sMBCs
ITGAX (CD11c)	0.0003	2.9e-05
CD14	0.001	0.0012	0.0005
NCAM1 (CD56)	0.0063	0.0021	0.0023
CD2	0.0003	0.0003	0.0012
SPN (CD43)	4.5e-05	4.8e-07	0
GYPA (CD235a)	0	0
FCGR3A (CD16)	0.004073	1.8e-05
CD36	5.5e-05	2.6e-05	0
CD3e	2.5e-05	9e-06	1.4e-05
CD45	0.0001	2.2e-05	1.6e-05
CD19	0.0011	0.0008	0.0009
SDC1 (CD138)		0.0011	0.0008
CD38	0.0088	0.003	0.0013
CD27	0.0092	0.0039	0.0019
TNFRSF17 (BCMA)	0.024	0.0058	0.0025
MS4A1 (CD20)	0.0057	0.0074	0.012
Supplementary Figure 3c
Differentially expressed PC differentiation markers (P≤0.1) in colonic ex vivo PCs from CDrem patients versus non-IBD controls (Day14)_RT-qPCR
	expression of target genes was normalized to ACTB (2-ΔCt)
TNFRSF17 (BCMA)				XBP1 unspliced				CD27				PTPRC (CD45)				TNFRSF13B (TACI)
	non-IBD	CDrem			non-IBD	CDrem			non-IBD	CDrem			non-IBD	CDrem			non-IBD	CDrem
	0.0129	0.0053			0.0029	0.0035			0.0059	0.0019			1.6e-05	1e-08			0.000301	1e-06
	0.0026	0.0006			0.0021	0.0017			0.0023	0.0009			8e-06	1e-08			0.000124	1e-06
	0.025	0.0035			0.0077	0.001			0.0171	0.0016			1.1e-05	8e-06			1e-06	1e-06
	0.1828	0.0184			0.0172	0.0021			0.061	0.0124			8.9e-05	7e-06			0.014839	1e-06
	0.0761	0.0091			0.0069	0.0022			0.1475	0.012			1e-08	1e-08			1e-06
	0.2412				0.0071				0.0192				1e-05				0.002928
	0.0229				0.0019				0.0087				5.3e-05				0.005392
	0.0161				0.0053
Supplementary Figure 3d
Not differentially expressed PC markers (P>0.1) in ex vivo colonic PCs from CDrem patients versus non-IBD controls_RT-qPCR
	expression of target genes was normalized to ACTB (2-ΔCt)
	non-IBD controls									CDrem patients
SDC1 (CD138)		9.7e-05	0.000102	0.000105	0.001231		1e-07	0.000397	0.000621			1e-07	1e-07
PRDM1 (BLIMP-1)		0.0039	0.0037	0.0272	0.0393	0.0031	0.1104	0.0072	0.0049		0.0097	0.01	0.0108	0.005	0.0118
MZB1	0.0162	0.0098	0.0023	0.114	0.1265	0.0483	0.2349	0.0435	0.0371	0.1454	0.0043	0.0073	0.0027	0.0498	0.0129
XBP1 spl.		0.0028	0.0023	0.0261	0.0584	0.0467	0.0607	0.0059	0.0073		0.0103	0.0119	0.005	0.0135	0.0052
CD38		0.0012	0.0006	0.0017	0.0148	1e-07	0.0149	0.0175	0.0021		0.0047	1e-07	0.0016	0.0024	0.0061
CD19		0.0002	1e-07	1e-07	0.0005	1e-07	1e-07	1e-07	0.000359		1e-07	1e-07	1e-07	1e-07	1e-07
Supplementary Figure 3e
Expression of IGHM in ex vivo colonic PCs fom CDrem patients versus non-IBD controls_RT-qPCR
	expression was normalized to ACTB (2-ΔCt)
IGHM
	non-IBD	CDrem
	0.0493	0.0846
	0.0214	0.0353
	0.0104	0.0067
	0.0212	0.0192
	0.034
	0.0554
	0.0226
	0.022
Supplementary Figure 3f
Ratio of dIgA/total IgA in the SN of colonic ex vivo PCs from CDrem patients versus non-IBD controls (Day10-14)_ELISA
	non-IBD	CDrem
	0.4318	0.7358
	1.7669	1.4257
	1	7.1272
	1.0288	1.485
	0.231	2.5478
	2.0969	0.258
	2.8964
	0.8217
	0.0735
Supplementary Figure 3g
Expression of IgG heavy chain genes in colonic ex vivo PCs from CDrem patients versus non-IBD controls_RT-qPCR
	expression of target genes was normalized to ACTB (2-ΔCt)
IGHG1				IGHG2				IGHG3				IGHG4
	non-IBD	CDrem			non-IBD	CDrem			non-IBD	CDrem			non-IBD	CDrem
	9.1276	10.2429			0.6204	0.7429			0.5102	0.3217			8.8641	7.6673
	0.8325	0.2134			0.4357	0.0668			0.1307	0.0068			1.3103	0.208
	0.1723	0.1887			0.037	0.174			0.0138	0.0355			0.178	0.2447
	0.9436	0.3469			0.1485	0.0315			0.0692	0.0352			0.9401	0.2366
	1.7158	0.3828			0.2426	0.1245			0.1846	0.0629			1.4802	0.331
	8.2644				18.5486	0.0101			1.3555	3e-05			0
	0.7131				0.2698				0.0991				16.8023
	0.8014				0.1119				0.0173				0.6969
													0.8582

[truncated: 3 more sheets: SupplFigure4, SupplFigure5, SupplFigure7]
